# Supplementary material for: Discovery of stripe rust resistance with incomplete dominance in wild emmer wheat using bulked segregant analysis sequencing
Source: Commun Biol. 2022 Aug 17;5:826. doi: 10.1038/s42003-022-03773-3 (PMC9386016; doi:10.1038/s42003-022-03773-3)
Supplement: Supplementary file 3 — Supplementary Data 1-4 [file 42003_2022_3773_MOESM3_ESM.xlsx]

## Sheet: Manuscript details
Supplementary Data for
Bulked segregant analysis sequencing discovery of stripe rust resistance with incomplete dominance in wild emmer wheat
Valentyna Klymiuk1, Harmeet Singh Chawla1, Krystalee Wiebe1, Jennifer Ens1, Andrii Fatiukha1, Liubov Govta2,3, Tzion Fahima2,3, Curtis J. Pozniak1*
*Corresponding author. Email: curtis.pozniak@usask.ca

## Sheet: Supplementary Data 1
Supplementary Data 1. The 100 kb sliding windows of ΔSNP-indeces assosialted with stripe rust resistance
CHROM	POSI	mean_p99	mean_p95	mean_SNPindex1	mean_SNPindex2	mean_SNPindex
Chr1B	10000000	0.4752	0.4452	0.5857	0.0176	-0.5681
Chr1B	10100000	0.4754	0.4453	0.5852	0.0176	-0.5675
Chr1B	10200000	0.4754	0.4453	0.5852	0.0176	-0.5675
Chr1B	10300000	0.4754	0.4452	0.5853	0.0177	-0.5676
Chr1B	10400000	0.4754	0.4452	0.5853	0.0177	-0.5676
Chr1B	10500000	0.4754	0.4452	0.5853	0.0177	-0.5676
Chr1B	10600000	0.4754	0.4452	0.5853	0.0177	-0.5676
Chr1B	10700000	0.4754	0.4452	0.5853	0.0177	-0.5676
Chr1B	10800000	0.4754	0.4452	0.5853	0.0177	-0.5676
Chr1B	10900000	0.4754	0.4452	0.5853	0.0177	-0.5676
Chr1B	11000000	0.4754	0.4452	0.5853	0.0177	-0.5676
Chr1B	11100000	0.4754	0.4452	0.5853	0.0177	-0.5676
Chr1B	11200000	0.4754	0.4452	0.5853	0.0177	-0.5676
Chr1B	11300000	0.4754	0.4452	0.5853	0.0177	-0.5676
Chr1B	11400000	0.4754	0.4453	0.5849	0.0177	-0.5672
Chr1B	11500000	0.4749	0.4446	0.5849	0.0179	-0.5669
Chr1B	11600000	0.4759	0.4451	0.5835	0.0187	-0.5648
Chr1B	11700000	0.4759	0.4451	0.5835	0.0187	-0.5648
Chr1B	11800000	0.4759	0.4451	0.5835	0.0187	-0.5648
Chr1B	11900000	0.4759	0.4451	0.5835	0.0187	-0.5648
Chr1B	12000000	0.4759	0.4451	0.5839	0.0188	-0.5651
Chr1B	12100000	0.4759	0.4451	0.5839	0.0188	-0.5651
Chr1B	12200000	0.4759	0.4452	0.5837	0.0189	-0.5647
Chr1B	12300000	0.4765	0.4456	0.5833	0.019	-0.5643
Chr1B	12400000	0.4766	0.4459	0.585	0.0199	-0.5652
Chr1B	12500000	0.4763	0.4457	0.5857	0.0204	-0.5653
Chr1B	12600000	0.4765	0.446	0.5865	0.0208	-0.5657
Chr1B	12700000	0.4765	0.446	0.5865	0.0208	-0.5657
Chr1B	12800000	0.4767	0.4461	0.5866	0.021	-0.5656
Chr1B	12900000	0.4766	0.446	0.5873	0.0213	-0.5661
Chr1B	13000000	0.4763	0.4459	0.5896	0.0222	-0.5675
Chr1B	13100000	0.4761	0.4458	0.5919	0.0232	-0.5687
Chr1B	13200000	0.4763	0.4459	0.5922	0.0233	-0.569
Chr1B	13300000	0.4763	0.4459	0.5922	0.0233	-0.569
Chr1B	13400000	0.4763	0.4459	0.5922	0.0233	-0.569
Chr1B	13500000	0.4763	0.4459	0.5922	0.0233	-0.569
Chr1B	13600000	0.4763	0.4459	0.5922	0.0233	-0.569
Chr1B	13700000	0.4763	0.4458	0.5927	0.0236	-0.5691
Chr1B	13800000	0.4761	0.4459	0.5932	0.0238	-0.5694
Chr1B	13900000	0.4761	0.4459	0.594	0.0246	-0.5693
Chr1B	14000000	0.4761	0.4459	0.594	0.0246	-0.5693
Chr1B	14100000	0.4761	0.4459	0.594	0.0246	-0.5693
Chr1B	14200000	0.4761	0.4458	0.5944	0.0242	-0.5702
Chr1B	14300000	0.4761	0.4459	0.5947	0.0245	-0.5702
Chr1B	14400000	0.4762	0.4459	0.598	0.0261	-0.572
Chr1B	14500000	0.4764	0.4463	0.5988	0.0269	-0.5718
Chr1B	14600000	0.4766	0.4465	0.5986	0.027	-0.5716
Chr1B	14700000	0.4772	0.4472	0.5974	0.0271	-0.5704
Chr1B	14800000	0.4774	0.4475	0.597	0.027	-0.57
Chr1B	14900000	0.4783	0.4486	0.5982	0.0282	-0.5701
Chr1B	15000000	0.4785	0.4488	0.5989	0.0289	-0.57
Chr1B	15100000	0.4782	0.4485	0.5978	0.0294	-0.5683
Chr1B	15200000	0.4782	0.4485	0.5978	0.0294	-0.5683
Chr1B	15300000	0.4782	0.4485	0.5978	0.0294	-0.5683
Chr1B	15400000	0.4782	0.4485	0.5978	0.0294	-0.5683
Chr1B	15500000	0.4784	0.4488	0.5989	0.0299	-0.5689
Chr1B	15600000	0.4784	0.4487	0.5988	0.0299	-0.5689
Chr1B	15700000	0.4784	0.4487	0.5988	0.0299	-0.5689
Chr1B	15800000	0.4783	0.4488	0.5998	0.0304	-0.5693
Chr1B	15900000	0.4783	0.4488	0.5998	0.0304	-0.5693
Chr1B	16000000	0.4783	0.4488	0.5998	0.0304	-0.5693
Chr1B	16100000	0.4784	0.4489	0.5999	0.0308	-0.5691
Chr1B	16200000	0.4787	0.4491	0.5995	0.0309	-0.5686
Chr1B	16300000	0.4787	0.449	0.5999	0.0307	-0.5693
Chr1B	16400000	0.4787	0.449	0.5999	0.0307	-0.5693
Chr1B	16500000	0.4788	0.4491	0.5992	0.0307	-0.5685
Chr1B	16600000	0.4787	0.4491	0.599	0.0308	-0.5682
Chr1B	16700000	0.4787	0.4491	0.599	0.0308	-0.5682
Chr1B	16800000	0.4787	0.4491	0.599	0.0308	-0.5682
Chr1B	16900000	0.4788	0.4492	0.5986	0.0308	-0.5678
Chr1B	17000000	0.4787	0.4491	0.5984	0.0309	-0.5675
Chr1B	17100000	0.4789	0.4492	0.5978	0.032	-0.5658
Chr1B	17200000	0.4789	0.4492	0.5978	0.032	-0.5658
Chr1B	17300000	0.4789	0.4492	0.5978	0.032	-0.5658
Chr1B	17400000	0.4789	0.4492	0.5978	0.032	-0.5658
Chr1B	17500000	0.4789	0.4492	0.5978	0.032	-0.5658
Chr1B	17600000	0.4789	0.4492	0.5977	0.032	-0.5657
Chr1B	17700000	0.4789	0.4493	0.5975	0.0326	-0.5649
Chr1B	17800000	0.4789	0.4493	0.5975	0.0326	-0.5649
Chr1B	17900000	0.4785	0.449	0.5987	0.0324	-0.5663
Chr1B	18000000	0.4785	0.449	0.5987	0.0324	-0.5663
Chr1B	18100000	0.4785	0.449	0.5987	0.0324	-0.5663
Chr1B	18200000	0.4784	0.4488	0.5988	0.0325	-0.5662
Chr1B	18300000	0.4784	0.4487	0.5991	0.033	-0.5661
Chr1B	18400000	0.4782	0.4487	0.5992	0.0333	-0.5659
Chr1B	18500000	0.4777	0.4484	0.5984	0.0337	-0.5647
Chr1B	18600000	0.4776	0.4484	0.5986	0.0337	-0.5649
Chr1B	18700000	0.4777	0.4485	0.5972	0.0338	-0.5634
Chr1B	18800000	0.4781	0.4488	0.5981	0.0339	-0.5642
Chr1B	18900000	0.4787	0.4492	0.6012	0.0352	-0.566
Chr1B	19000000	0.4784	0.4488	0.6014	0.0354	-0.5659
Chr1B	19100000	0.4783	0.4489	0.6022	0.0354	-0.5668
Chr1B	19200000	0.4786	0.4492	0.6026	0.0356	-0.567
Chr1B	19300000	0.4788	0.4493	0.6035	0.0356	-0.5679
Chr1B	19400000	0.479	0.4497	0.6048	0.0358	-0.5691
Chr1B	19500000	0.4791	0.45	0.6069	0.0374	-0.5695
Chr1B	19600000	0.4819	0.4526	0.6113	0.0401	-0.5712
Chr1B	19700000	0.4819	0.4526	0.6157	0.0406	-0.5751
Chr1B	19800000	0.4819	0.4525	0.6163	0.0408	-0.5755
Chr1B	19900000	0.4821	0.4529	0.6163	0.0412	-0.5751
Chr1B	20000000	0.482	0.4529	0.6172	0.0416	-0.5756
Chr1B	20100000	0.4816	0.4528	0.6169	0.0425	-0.5744
Chr1B	20200000	0.4821	0.4536	0.6174	0.0423	-0.5751
Chr1B	20300000	0.4822	0.454	0.6177	0.0435	-0.5742
Chr1B	20400000	0.483	0.4546	0.6177	0.0441	-0.5736
Chr1B	20500000	0.4834	0.455	0.6174	0.0439	-0.5734
Chr1B	20600000	0.4834	0.455	0.6183	0.044	-0.5743
Chr1B	20700000	0.484	0.4554	0.6173	0.044	-0.5733
Chr1B	20800000	0.4839	0.4552	0.6172	0.0445	-0.5727
Chr1B	20900000	0.484	0.4553	0.6166	0.0447	-0.572
Chr1B	21000000	0.4837	0.4551	0.6168	0.0449	-0.5719
Chr1B	21100000	0.4837	0.4551	0.6172	0.0451	-0.5721
Chr1B	21200000	0.4843	0.4554	0.6171	0.045	-0.5721
Chr1B	21300000	0.4845	0.4557	0.6165	0.0449	-0.5716
Chr1B	21400000	0.4849	0.4565	0.6139	0.0446	-0.5693
Chr1B	21500000	0.4853	0.4568	0.6139	0.0446	-0.5693
Chr1B	21600000	0.4853	0.4568	0.6134	0.0445	-0.5689
Chr1B	21700000	0.4853	0.4568	0.6134	0.0445	-0.5689
Chr1B	21800000	0.4853	0.4568	0.6134	0.0445	-0.5689
Chr1B	21900000	0.4854	0.4567	0.613	0.0449	-0.5681
Chr1B	22000000	0.4857	0.4571	0.6139	0.0449	-0.569
Chr1B	22100000	0.4857	0.457	0.6139	0.0449	-0.569
Chr1B	22200000	0.4857	0.457	0.6139	0.0449	-0.569
Chr1B	22300000	0.4857	0.457	0.6139	0.0449	-0.569
Chr1B	22400000	0.4857	0.457	0.6139	0.0449	-0.569
Chr1B	22500000	0.4857	0.457	0.6139	0.0449	-0.569
Chr1B	22600000	0.4855	0.4568	0.6163	0.0454	-0.5709
Chr1B	22700000	0.4858	0.4571	0.6159	0.0455	-0.5704
Chr1B	22800000	0.4858	0.4571	0.6175	0.0465	-0.571
Chr1B	22900000	0.486	0.4576	0.6192	0.0474	-0.5717
Chr1B	23000000	0.4861	0.4576	0.6223	0.0486	-0.5737
Chr1B	23100000	0.4864	0.458	0.6239	0.0495	-0.5744
Chr1B	23200000	0.4845	0.456	0.6199	0.0516	-0.5682
Chr1B	23300000	0.4845	0.456	0.6199	0.0516	-0.5682
Chr1B	23400000	0.4845	0.456	0.6199	0.0516	-0.5682
Chr1B	23500000	0.4844	0.4559	0.6202	0.0517	-0.5684
Chr1B	23600000	0.4844	0.4559	0.6202	0.0517	-0.5684
Chr1B	23700000	0.4844	0.4559	0.6202	0.0517	-0.5684
Chr1B	23800000	0.4844	0.4559	0.6202	0.0517	-0.5684
Chr1B	23900000	0.4845	0.456	0.62	0.0519	-0.5681
Chr1B	24000000	0.4846	0.4561	0.6194	0.0523	-0.5671
Chr1B	24100000	0.4847	0.456	0.6195	0.0525	-0.567
Chr1B	24200000	0.4848	0.4561	0.6196	0.0527	-0.5669
Chr1B	24300000	0.4843	0.4559	0.6219	0.0531	-0.5687
Chr1B	24400000	0.4851	0.4564	0.6221	0.0535	-0.5686
Chr1B	24500000	0.4849	0.4565	0.6226	0.0541	-0.5685
Chr1B	24600000	0.4853	0.4568	0.6215	0.0542	-0.5672
Chr1B	24700000	0.4854	0.4569	0.622	0.0544	-0.5676
Chr1B	24800000	0.4853	0.4568	0.6208	0.0542	-0.5666
Chr1B	24900000	0.4855	0.457	0.622	0.0546	-0.5674
Chr1B	25000000	0.4861	0.4576	0.6228	0.0551	-0.5677
Chr1B	25100000	0.4857	0.4573	0.6216	0.056	-0.5656
Chr1B	25200000	0.486	0.4575	0.6219	0.0564	-0.5655
Chr1B	25300000	0.4859	0.4575	0.6223	0.0564	-0.5658
Chr1B	25400000	0.4857	0.4573	0.6209	0.0563	-0.5646
Chr1B	25500000	0.4857	0.4573	0.6209	0.0563	-0.5646
Chr1B	25600000	0.4857	0.4573	0.6209	0.0563	-0.5646
Chr1B	25700000	0.4856	0.4572	0.6206	0.0566	-0.564
Chr1B	25800000	0.4856	0.4572	0.6206	0.0566	-0.564
Chr1B	25900000	0.4856	0.4573	0.6212	0.0567	-0.5645
Chr1B	26000000	0.4855	0.4573	0.6209	0.0569	-0.564
Chr1B	26100000	0.4858	0.4576	0.6225	0.0572	-0.5654
Chr1B	26200000	0.4858	0.4576	0.6225	0.0572	-0.5654
Chr1B	26300000	0.4858	0.4576	0.6225	0.0572	-0.5654
Chr1B	26400000	0.4857	0.4575	0.623	0.0574	-0.5656
Chr1B	26500000	0.487	0.4585	0.6275	0.0586	-0.5689
Chr1B	26600000	0.4873	0.4587	0.6289	0.0589	-0.57
Chr1B	26700000	0.4873	0.4587	0.6289	0.0589	-0.57
Chr1B	26800000	0.4873	0.4587	0.6289	0.0589	-0.57
Chr1B	26900000	0.4873	0.4589	0.6302	0.0594	-0.5708
Chr1B	27000000	0.4871	0.4586	0.6311	0.0607	-0.5703
Chr1B	27100000	0.4872	0.4587	0.631	0.0608	-0.5703
Chr1B	27200000	0.4869	0.4586	0.635	0.0626	-0.5724
Chr1B	27300000	0.4867	0.4586	0.6356	0.0631	-0.5726
Chr1B	27400000	0.4866	0.4586	0.6357	0.0632	-0.5725
Chr1B	27500000	0.4866	0.4586	0.6356	0.0633	-0.5722
Chr1B	27600000	0.4866	0.4585	0.6358	0.0634	-0.5723
Chr1B	27700000	0.4866	0.4585	0.6358	0.0634	-0.5723
Chr1B	27800000	0.4866	0.4585	0.6358	0.0634	-0.5723
Chr1B	27900000	0.4866	0.4585	0.6358	0.0634	-0.5723
Chr1B	28000000	0.4866	0.4585	0.6358	0.0634	-0.5723
Chr1B	28100000	0.4866	0.4585	0.6358	0.0634	-0.5723
Chr1B	28200000	0.4895	0.4615	0.63	0.065	-0.5651
Chr1B	28300000	0.4895	0.4615	0.63	0.065	-0.5651
Chr1B	28400000	0.4895	0.4615	0.63	0.065	-0.5651
Chr1B	28500000	0.4895	0.4614	0.6293	0.065	-0.5643
Chr1B	28600000	0.4889	0.4612	0.628	0.0662	-0.5617
Chr1B	28700000	0.4889	0.4612	0.6284	0.0659	-0.5625
Chr1B	28800000	0.4889	0.4612	0.6281	0.0661	-0.5621
Chr1B	28900000	0.4889	0.4612	0.6281	0.0661	-0.5621
Chr1B	29000000	0.4889	0.4612	0.6281	0.0661	-0.5621
Chr1B	29100000	0.4889	0.4612	0.6281	0.0661	-0.5621
Chr1B	29200000	0.4888	0.4611	0.6278	0.066	-0.5617
Chr1B	29300000	0.4888	0.4611	0.6278	0.066	-0.5617
Chr1B	29400000	0.4887	0.461	0.6273	0.0662	-0.5611
Chr1B	29500000	0.4889	0.4611	0.6275	0.0661	-0.5614
Chr1B	29600000	0.4889	0.4611	0.6275	0.0661	-0.5614
Chr1B	29700000	0.4888	0.461	0.6273	0.0662	-0.5611
Chr1B	29800000	0.4896	0.462	0.6312	0.068	-0.5632
Chr1B	29900000	0.4896	0.462	0.6312	0.068	-0.5632
Chr1B	30000000	0.4893	0.4618	0.6313	0.0682	-0.5631
Chr1B	30100000	0.4892	0.4618	0.6319	0.0684	-0.5635
Chr1B	30200000	0.4892	0.4618	0.6319	0.0684	-0.5635
Chr1B	30300000	0.4892	0.4618	0.6319	0.0684	-0.5635
Chr1B	30400000	0.4892	0.4618	0.6319	0.0684	-0.5635
Chr1B	30500000	0.4892	0.4618	0.6319	0.0684	-0.5635
Chr1B	30600000	0.4892	0.4618	0.6319	0.0684	-0.5635
Chr1B	30700000	0.4892	0.4618	0.6319	0.0684	-0.5635
Chr1B	30800000	0.4892	0.4618	0.6319	0.0684	-0.5635
Chr1B	30900000	0.4892	0.4618	0.6319	0.0684	-0.5635
Chr1B	31000000	0.4892	0.4618	0.6319	0.0684	-0.5635
Chr1B	31100000	0.4892	0.4618	0.6319	0.0684	-0.5635
Chr1B	31200000	0.4892	0.4618	0.6319	0.0684	-0.5635
Chr1B	31300000	0.4892	0.4618	0.6319	0.0684	-0.5635
Chr1B	31400000	0.4892	0.4618	0.6319	0.0684	-0.5635
Chr1B	31500000	0.4892	0.4618	0.6319	0.0684	-0.5635
Chr1B	31600000	0.4892	0.4618	0.6319	0.0684	-0.5635
Chr1B	31700000	0.4892	0.4618	0.6319	0.0684	-0.5635
Chr1B	31800000	0.4892	0.4618	0.6319	0.0684	-0.5635
Chr1B	31900000	0.4892	0.4618	0.6319	0.0684	-0.5635
Chr1B	32000000	0.4893	0.4618	0.6317	0.0684	-0.5633
Chr1B	32100000	0.4893	0.4618	0.6317	0.0684	-0.5633
Chr1B	32200000	0.4894	0.4619	0.6321	0.0685	-0.5635
Chr1B	32300000	0.489	0.4617	0.6327	0.0689	-0.5638
Chr1B	32400000	0.4892	0.4618	0.6325	0.0693	-0.5632
Chr1B	32500000	0.4895	0.4621	0.6324	0.0693	-0.5631
Chr1B	32600000	0.4896	0.4621	0.6325	0.0698	-0.5627
Chr1B	32700000	0.4896	0.4621	0.6325	0.0698	-0.5627
Chr1B	32800000	0.4895	0.4621	0.6326	0.0698	-0.5628
Chr1B	32900000	0.4896	0.4622	0.6321	0.0697	-0.5624
Chr1B	33000000	0.49	0.4625	0.6307	0.0695	-0.5612
Chr1B	33100000	0.4899	0.4624	0.6274	0.0691	-0.5584
Chr1B	33200000	0.49	0.4625	0.627	0.069	-0.558
Chr1B	33300000	0.4901	0.4627	0.6281	0.069	-0.5591
Chr1B	33400000	0.4904	0.4629	0.6286	0.0691	-0.5595
Chr1B	33500000	0.4905	0.4629	0.6285	0.0691	-0.5594
Chr1B	33600000	0.4905	0.4629	0.6285	0.0691	-0.5594
Chr1B	33700000	0.4905	0.463	0.6282	0.0689	-0.5593
Chr1B	33800000	0.4907	0.4631	0.6282	0.0685	-0.5597
Chr1B	33900000	0.4907	0.4632	0.627	0.068	-0.5591
Chr1B	34000000	0.4906	0.4631	0.6274	0.0678	-0.5596
Chr1B	34100000	0.4906	0.4631	0.6272	0.0683	-0.5589
Chr1B	34200000	0.4906	0.4631	0.6272	0.0683	-0.5589
Chr1B	34300000	0.4907	0.4631	0.6271	0.0683	-0.5588
Chr1B	34400000	0.491	0.4635	0.6249	0.0679	-0.557
Chr1B	34500000	0.4909	0.4634	0.6245	0.0676	-0.5569
Chr1B	34600000	0.4908	0.4632	0.6247	0.0676	-0.5571
Chr1B	34700000	0.4904	0.4627	0.6261	0.0679	-0.5581
Chr1B	34800000	0.4904	0.4626	0.6269	0.0685	-0.5583
Chr1B	34900000	0.4901	0.4623	0.6273	0.0697	-0.5576
Chr1B	35000000	0.4901	0.4623	0.6269	0.0695	-0.5574
Chr1B	35100000	0.4905	0.4627	0.6285	0.0693	-0.5592
Chr1B	35200000	0.4905	0.4627	0.6285	0.0693	-0.5592
Chr1B	35300000	0.4905	0.4627	0.6285	0.0693	-0.5592
Chr1B	35400000	0.4905	0.4627	0.6285	0.0693	-0.5592
Chr1B	35500000	0.4905	0.4627	0.6276	0.0693	-0.5584
Chr1B	35600000	0.4905	0.4627	0.6278	0.0693	-0.5585
Chr1B	35700000	0.4905	0.4627	0.6278	0.0693	-0.5585
Chr1B	35800000	0.4907	0.4628	0.6269	0.0691	-0.5578
Chr1B	35900000	0.4907	0.4628	0.6269	0.0691	-0.5578
Chr1B	36000000	0.4907	0.4628	0.6269	0.0691	-0.5578
Chr1B	36100000	0.4907	0.4627	0.6268	0.0687	-0.5581
Chr1B	36200000	0.4903	0.4625	0.6273	0.0687	-0.5586
Chr1B	36300000	0.4903	0.4625	0.6273	0.0687	-0.5586
Chr1B	36400000	0.4903	0.4625	0.6273	0.0687	-0.5586
Chr1B	36500000	0.4903	0.4624	0.6282	0.0687	-0.5595
Chr1B	36600000	0.4903	0.4625	0.6286	0.0687	-0.5599
Chr1B	36700000	0.4903	0.4625	0.6286	0.0687	-0.5599
Chr1B	36800000	0.4904	0.4625	0.629	0.0689	-0.56
Chr1B	36900000	0.4903	0.4625	0.6295	0.069	-0.5605
Chr1B	37000000	0.4903	0.4625	0.6295	0.069	-0.5605
Chr1B	37100000	0.4902	0.4623	0.6304	0.0679	-0.5625
Chr1B	37200000	0.4902	0.4623	0.6304	0.0679	-0.5625
Chr1B	37300000	0.4902	0.4623	0.6304	0.0679	-0.5625
Chr1B	37400000	0.4902	0.4623	0.6304	0.0679	-0.5625
Chr1B	37500000	0.4902	0.4623	0.6304	0.0679	-0.5625
Chr1B	37600000	0.4902	0.4623	0.6304	0.0679	-0.5625
Chr1B	37700000	0.4902	0.4624	0.6304	0.0673	-0.5631
Chr1B	37800000	0.4902	0.4624	0.6304	0.0673	-0.5631
Chr1B	37900000	0.4902	0.4624	0.6304	0.0673	-0.5631
Chr1B	38000000	0.4902	0.4622	0.6315	0.0676	-0.5638
Chr1B	38100000	0.4906	0.4625	0.6309	0.0684	-0.5625
Chr1B	38200000	0.4907	0.4626	0.6296	0.0681	-0.5614
Chr1B	38300000	0.491	0.4629	0.6286	0.0679	-0.5607
Chr1B	38400000	0.4916	0.4635	0.6257	0.0677	-0.558
Chr1B	38500000	0.4916	0.4636	0.6258	0.0676	-0.5582
Chr1B	38600000	0.4918	0.4638	0.625	0.0677	-0.5573
Chr1B	38700000	0.4915	0.4636	0.6251	0.0679	-0.5572
Chr1B	38800000	0.4914	0.4635	0.6251	0.0682	-0.5569
Chr1B	38900000	0.491	0.4634	0.6244	0.0677	-0.5566
Chr1B	39000000	0.491	0.4632	0.6244	0.068	-0.5564
Chr1B	39100000	0.4916	0.4635	0.6224	0.0682	-0.5542
Chr1B	39200000	0.4913	0.4631	0.6212	0.0688	-0.5525
Chr1B	39300000	0.4913	0.4634	0.6208	0.0695	-0.5513
Chr1B	39400000	0.4909	0.463	0.6207	0.0706	-0.5501
Chr1B	39500000	0.4912	0.4628	0.6192	0.0706	-0.5486
Chr1B	39600000	0.4913	0.4629	0.6164	0.0705	-0.5459
Chr1B	39700000	0.492	0.4635	0.613	0.0707	-0.5423
Chr1B	39800000	0.492	0.4636	0.6122	0.0706	-0.5416
Chr1B	39900000	0.492	0.4633	0.6125	0.0707	-0.5419
Chr1B	40000000	0.4922	0.4635	0.6115	0.0706	-0.5409
Chr1B	40100000	0.4918	0.4629	0.6127	0.0712	-0.5415
Chr1B	40200000	0.4914	0.4624	0.6127	0.0716	-0.5411
Chr1B	40300000	0.4908	0.4619	0.6115	0.0719	-0.5397
Chr1B	40400000	0.4904	0.4614	0.6103	0.0718	-0.5385
Chr1B	40500000	0.4904	0.4615	0.6097	0.0727	-0.537
Chr1B	40600000	0.4906	0.4614	0.609	0.0739	-0.5351
Chr1B	40700000	0.4898	0.4608	0.6103	0.0744	-0.5359
Chr1B	40800000	0.4898	0.4609	0.6095	0.0743	-0.5352
Chr1B	40900000	0.4898	0.4609	0.6102	0.0749	-0.5353
Chr1B	41000000	0.4907	0.4615	0.609	0.0754	-0.5336
Chr1B	41100000	0.4907	0.4615	0.607	0.0751	-0.5318
Chr1B	41200000	0.4898	0.4611	0.607	0.0759	-0.5311
Chr1B	41300000	0.4895	0.4607	0.6078	0.0761	-0.5317
Chr1B	41400000	0.4888	0.4594	0.6097	0.0781	-0.5316
Chr1B	41500000	0.4884	0.4591	0.6095	0.079	-0.5305
Chr1B	41600000	0.4883	0.459	0.6103	0.0792	-0.531
Chr1B	41700000	0.4883	0.4589	0.6102	0.0793	-0.5309
Chr1B	41800000	0.4883	0.4589	0.6102	0.0793	-0.5309
Chr1B	41900000	0.4884	0.459	0.6089	0.0792	-0.5298
Chr1B	42000000	0.4885	0.459	0.6076	0.079	-0.5286
Chr1B	42100000	0.4882	0.459	0.608	0.079	-0.529
Chr1B	42200000	0.4882	0.4591	0.6081	0.0791	-0.529
Chr1B	42300000	0.4883	0.4591	0.6086	0.0794	-0.5291
Chr1B	42400000	0.4885	0.4592	0.6086	0.0793	-0.5292
Chr1B	42500000	0.4885	0.4592	0.6086	0.0793	-0.5292
Chr1B	42600000	0.489	0.4596	0.6049	0.0799	-0.525
Chr1B	42700000	0.4886	0.4591	0.6059	0.0809	-0.525
Chr1B	42800000	0.4882	0.4587	0.6009	0.0826	-0.5183
Chr1B	42900000	0.4887	0.4591	0.599	0.0827	-0.5163
Chr1B	43000000	0.4889	0.4595	0.5928	0.0825	-0.5103
Chr1B	43100000	0.4886	0.4588	0.5878	0.0828	-0.505
Chr1B	43200000	0.4931	0.4634	0.593	0.0818	-0.5112
Chr1B	43300000	0.4929	0.4631	0.5929	0.0822	-0.5107
Chr1B	43400000	0.4932	0.4633	0.594	0.0838	-0.5102
Chr1B	43500000	0.4929	0.4631	0.5898	0.0829	-0.5068
Chr1B	43600000	0.4918	0.4619	0.585	0.082	-0.503
Chr1B	43700000	0.4891	0.4596	0.583	0.0815	-0.5015
Chr1B	43800000	0.4895	0.4596	0.5869	0.0835	-0.5034
Chr1B	43900000	0.4883	0.4586	0.5896	0.0852	-0.5045
Chr1B	44000000	0.4873	0.4577	0.5878	0.0847	-0.503
Chr1B	44100000	0.4867	0.4572	0.589	0.0865	-0.5026
Chr1B	44200000	0.4863	0.4571	0.5877	0.0865	-0.5012
Chr1B	44300000	0.4864	0.4571	0.5884	0.0872	-0.5013
Chr1B	44400000	0.4848	0.4555	0.5862	0.0873	-0.4989
Chr1B	44500000	0.4842	0.4547	0.5847	0.0882	-0.4965
Chr1B	44600000	0.4838	0.4545	0.5857	0.0888	-0.4968
Chr1B	44700000	0.4837	0.4545	0.584	0.0894	-0.4946
Chr1B	44800000	0.4836	0.4545	0.5865	0.0912	-0.4953
Chr1B	44900000	0.4834	0.4545	0.5891	0.0927	-0.4965
Chr1B	45000000	0.4818	0.4533	0.5908	0.0945	-0.4963
Chr1B	45100000	0.4826	0.454	0.5902	0.096	-0.4942
Chr1B	45200000	0.4828	0.4541	0.5886	0.0963	-0.4923
Chr1B	45300000	0.4825	0.4537	0.5887	0.097	-0.4916
Chr1B	45400000	0.4835	0.4549	0.5905	0.0983	-0.4921
Chr1B	45500000	0.4837	0.4551	0.5899	0.0981	-0.4918
Chr1B	45600000	0.4838	0.4551	0.5902	0.0981	-0.4921
Chr1B	45700000	0.4839	0.4551	0.5924	0.0982	-0.4941
Chr1B	45800000	0.4839	0.4552	0.5933	0.0987	-0.4945
Chr1B	45900000	0.4835	0.4548	0.5949	0.1	-0.4949
Chr1B	46000000	0.4835	0.4548	0.5947	0.0998	-0.4948
Chr1B	46100000	0.4807	0.4519	0.5857	0.0971	-0.4886
Chr1B	46200000	0.4805	0.4517	0.5865	0.0988	-0.4877
Chr1B	46300000	0.4807	0.4519	0.587	0.0994	-0.4876
Chr1B	46400000	0.4806	0.4519	0.5838	0.0981	-0.4857
Chr1B	46500000	0.4808	0.452	0.5851	0.0988	-0.4863
Chr1B	46600000	0.4811	0.4523	0.5854	0.0986	-0.4868
Chr1B	46700000	0.4814	0.4527	0.5844	0.0982	-0.4862
Chr1B	46800000	0.4819	0.453	0.5842	0.0983	-0.4859
Chr1B	46900000	0.4807	0.4517	0.5827	0.0986	-0.4842
Chr1B	47000000	0.4807	0.4517	0.5826	0.0988	-0.4839
Chr1B	47100000	0.4807	0.4517	0.5826	0.0988	-0.4839
Chr1B	47200000	0.4807	0.4518	0.5828	0.0988	-0.484
Chr1B	47300000	0.4807	0.4518	0.5829	0.0988	-0.484
Chr1B	47400000	0.4807	0.4518	0.5829	0.0988	-0.484
Chr1B	47500000	0.4807	0.4518	0.5829	0.0988	-0.484
Chr1B	47600000	0.4807	0.4518	0.5829	0.0988	-0.484
Chr1B	47700000	0.4807	0.4518	0.5829	0.0988	-0.484
Chr1B	47800000	0.4807	0.4518	0.5829	0.0988	-0.484
Chr1B	47900000	0.4807	0.4518	0.5829	0.0988	-0.484
Chr1B	48000000	0.4807	0.4518	0.5829	0.0988	-0.484
Chr1B	48100000	0.4807	0.4518	0.5829	0.0988	-0.484
Chr1B	48200000	0.4807	0.4518	0.5827	0.0988	-0.4839
Chr1B	48300000	0.4807	0.4518	0.5827	0.0988	-0.4839
Chr1B	48400000	0.4807	0.4518	0.5828	0.0989	-0.484
Chr1B	48500000	0.4806	0.4518	0.5831	0.0991	-0.484
Chr1B	48600000	0.481	0.4521	0.583	0.0987	-0.4843
Chr1B	48700000	0.481	0.4521	0.583	0.0987	-0.4843
Chr1B	48800000	0.481	0.4521	0.583	0.0987	-0.4843
Chr1B	48900000	0.481	0.4521	0.583	0.0987	-0.4843
Chr1B	49000000	0.481	0.4521	0.583	0.0987	-0.4843
Chr1B	49100000	0.481	0.4521	0.583	0.0987	-0.4843
Chr1B	49200000	0.4811	0.4521	0.5833	0.0988	-0.4845
Chr1B	49300000	0.4811	0.4521	0.5833	0.0988	-0.4845
Chr1B	49400000	0.4811	0.4521	0.5833	0.0988	-0.4845
Chr1B	49500000	0.4811	0.4521	0.5833	0.0988	-0.4845
Chr1B	49600000	0.4811	0.4521	0.5833	0.0988	-0.4845
Chr1B	49700000	0.4811	0.4521	0.5833	0.0988	-0.4845
Chr1B	49800000	0.4811	0.4521	0.5833	0.0988	-0.4845
Chr1B	49900000	0.4811	0.4521	0.5833	0.0988	-0.4845
Chr1B	50000000	0.4811	0.4521	0.5833	0.0988	-0.4845
Chr1B	50100000	0.4811	0.4521	0.5833	0.0988	-0.4845
Chr1B	50200000	0.4811	0.4521	0.5833	0.0988	-0.4845
Chr1B	50300000	0.481	0.4521	0.5832	0.0988	-0.4844
Chr1B	50400000	0.481	0.4521	0.5832	0.0988	-0.4844
Chr1B	50500000	0.481	0.4521	0.5832	0.0988	-0.4844
Chr1B	50600000	0.481	0.4521	0.5832	0.0988	-0.4844
Chr1B	50700000	0.481	0.4521	0.5832	0.0988	-0.4844
Chr1B	50800000	0.481	0.4521	0.5832	0.0988	-0.4844
Chr1B	50900000	0.481	0.4521	0.5832	0.0988	-0.4844
Chr1B	51000000	0.481	0.4521	0.5832	0.0988	-0.4844
Chr1B	51100000	0.481	0.4521	0.5832	0.0988	-0.4844
Chr1B	51200000	0.481	0.4521	0.5832	0.0988	-0.4844
Chr1B	51300000	0.481	0.4521	0.5832	0.0988	-0.4844
Chr1B	51400000	0.481	0.4521	0.5832	0.0988	-0.4844
Chr1B	51500000	0.481	0.4521	0.5832	0.0988	-0.4844
Chr1B	51600000	0.481	0.4521	0.5832	0.0988	-0.4844
Chr1B	51700000	0.481	0.4521	0.5832	0.0988	-0.4844
Chr1B	51800000	0.4811	0.4521	0.5834	0.0989	-0.4845
Chr1B	51900000	0.4813	0.4523	0.583	0.099	-0.4839
Chr1B	52000000	0.4815	0.4525	0.5817	0.0989	-0.4829
Chr1B	52100000	0.4815	0.4525	0.5817	0.0989	-0.4829
Chr1B	52200000	0.4815	0.4525	0.5817	0.0989	-0.4829
Chr1B	52300000	0.4817	0.4526	0.5815	0.0988	-0.4828
Chr1B	52400000	0.4817	0.4526	0.5815	0.0988	-0.4828
Chr1B	52500000	0.4816	0.4526	0.5814	0.0988	-0.4826
Chr1B	52600000	0.4816	0.4526	0.5815	0.0988	-0.4827
Chr1B	52700000	0.4817	0.4526	0.5816	0.0991	-0.4826

## Sheet: Supplementary Data 2
Supplementary Data S. SNPs and indels assosiated with stripe rust resistance at 99% confidence interval
CHROM	POSI	variant	bulk1_depth	bulk2_depth	p99	p95	bulk1_SNPindex	bulk2_SNPindex	delta_SNPindex
Chr1A	14433858	indel	37	37	0.6757	0.5676	0	0.7838	0.7838
Chr1A	15032395	indel	62	61	0.4625	0.4484	0	0.8525	0.8525
Chr1A	65167015	indel	46	63	0.4827	0.4676	0.9348	0	-0.9348
Chr1A	79667403	indel	107	99	0.4073	0.3971	0	0.9596	0.9596
Chr1A	121611887	indel	102	125	0.4179	0.4019	0.8922	0.008	-0.8842
Chr1A	125747275	indel	82	67	0.4631	0.4578	0.9146	0.0149	-0.8997
Chr1A	166680411	indel	49	63	0.4807	0.4739	0.4694	1	0.5306
Chr1A	166680412	indel	49	63	0.4807	0.4739	0.0408	0.8254	0.7846
Chr1A	171370326	indel	86	76	0.4648	0.4431	0	0.9211	0.9211
Chr1A	172069615	indel	51	61	0.4696	0.45	0	0.9672	0.9672
Chr1A	182656753	indel	79	79	0.4937	0.481	0.8987	0	-0.8987
Chr1A	184373374	indel	96	100	0.4171	0.4163	0	0.85	0.85
Chr1A	205929581	indel	86	105	0.4934	0.4404	0.907	0.0095	-0.8975
Chr1A	211697262	indel	26	46	0.5686	0.5418	0.8077	0	-0.8077
Chr1A	227278217	indel	70	73	0.4581	0.4558	0.8571	0	-0.8571
Chr1A	242140895	indel	71	73	0.4847	0.4584	0.0141	0.8493	0.8352
Chr1A	252419218	indel	93	105	0.4989	0.455	0	0.8857	0.8857
Chr1A	266948035	indel	77	114	0.4676	0.415	0	0.9123	0.9123
Chr1A	268844716	indel	47	72	0.4743	0.4539	0.9787	0	-0.9787
Chr1A	272470322	indel	79	91	0.4874	0.4704	0.9494	0	-0.9494
Chr1A	279147881	indel	46	22	0.6008	0.5593	0.2174	0.8636	0.6462
Chr1A	293415242	indel	43	31	0.5469	0.5094	0	0.9677	0.9677
Chr1A	293569564	indel	70	69	0.4681	0.4679	0.0143	0.913	0.8988
Chr1A	296560278	indel	57	79	0.4701	0.4661	0.0351	0.8101	0.775
Chr1A	314779977	indel	25	59	0.6088	0.5688	1	0	-1
Chr1A	316360502	indel	40	74	0.6128	0.4966	0.05	0.8514	0.8014
Chr1A	346644632	indel	40	63	0.546	0.5345	0.8	0.2222	-0.5778
Chr1A	360968338	indel	38	66	0.4904	0.4761	0.6842	0.0455	-0.6388
Chr1A	361299225	indel	85	98	0.4719	0.4555	0.5176	0	-0.5176
Chr1A	392142686	indel	51	57	0.4861	0.4603	0	0.5088	0.5088
Chr1A	392142687	indel	51	55	0.5704	0.5269	0	0.5818	0.5818
Chr1A	408550503	indel	71	78	0.4336	0.4131	0.0563	0.8205	0.7642
Chr1A	409803431	indel	27	30	0.6148	0.5778	1	0.0333	-0.9667
Chr1A	438556284	indel	91	108	0.4839	0.4255	0	0.6019	0.6019
Chr1A	451991481	indel	47	48	0.4942	0.4743	0.0213	0.8542	0.8329
Chr1A	452091575	indel	55	68	0.5794	0.4893	0.8182	0	-0.8182
Chr1A	458364811	indel	46	54	0.5105	0.4831	0	0.8704	0.8704
Chr1A	458489095	indel	31	48	0.5356	0.5336	0.9032	0.2083	-0.6949
Chr1A	473880995	indel	51	63	0.4865	0.479	0.5882	0.0159	-0.5724
Chr1A	483015431	indel	72	83	0.5192	0.4692	0.0278	0.9036	0.8758
Chr1A	485994447	indel	75	86	0.4789	0.4495	0.8267	0	-0.8267
Chr1A	508393872	indel	85	127	0.5049	0.4773	0	0.6535	0.6535
Chr1A	534166360	indel	76	92	0.4559	0.4514	0	0.8696	0.8696
Chr1A	601331307	indel	54	65	0.504	0.4946	0	0.9692	0.9692
Chr2A	6132361	indel	23	24	0.6594	0.6159	0.1304	0.9167	0.7862
Chr2A	24579455	indel	59	61	0.501	0.4496	0	0.9508	0.9508
Chr2A	43166292	indel	73	70	0.4581	0.4558	0	0.8714	0.8714
Chr2A	51783292	indel	36	29	0.5709	0.5297	0	0.8966	0.8966
Chr2A	82353343	indel	43	53	0.5687	0.5165	0.8372	0	-0.8372
Chr2A	107588720	indel	17	28	0.6218	0.584	0.1176	0.8571	0.7395
Chr2A	107588722	indel	17	26	0.6312	0.6312	0	0.9615	0.9615
Chr2A	120783586	indel	85	64	0.4441	0.4364	0	0.8906	0.8906
Chr2A	124678083	snp	93	87	0.4056	0.4001	0.6559	0.2184	-0.4375
Chr2A	139036106	indel	51	50	0.5439	0.5043	0.0196	0.9	0.8804
Chr2A	157601280	indel	109	123	0.44	0.4148	0	0.9187	0.9187
Chr2A	180910726	indel	47	57	0.4953	0.4677	0	0.7895	0.7895
Chr2A	194054199	indel	55	63	0.5391	0.4485	0.0182	0.8571	0.839
Chr2A	204931218	indel	59	54	0.5499	0.4758	0.7966	0.037	-0.7596
Chr2A	226906812	indel	61	65	0.5357	0.4752	0.0164	0.9538	0.9375
Chr2A	230554319	indel	109	119	0.4199	0.4077	0.9174	0.0588	-0.8586
Chr2A	231058478	indel	55	78	0.4357	0.4324	0.8727	0	-0.8727
Chr2A	241223129	indel	58	79	0.5491	0.471	0	0.8101	0.8101
Chr2A	259022618	indel	57	40	0.507	0.4895	0	0.975	0.975
Chr2A	268573145	indel	65	68	0.469	0.445	0.0462	0.8824	0.8362
Chr2A	284115851	indel	88	92	0.4447	0.4007	0.0114	0.913	0.9017
Chr2A	284871851	indel	90	99	0.4232	0.4121	0	0.4343	0.4343
Chr2A	286163589	indel	28	46	0.618	0.5823	0.1071	0.8696	0.7624
Chr2A	305517260	indel	109	97	0.4395	0.388	0.9083	0	-0.9083
Chr2A	307127306	indel	85	89	0.4362	0.4352	0	0.6292	0.6292
Chr2A	319740167	indel	105	114	0.4622	0.4153	0	0.9035	0.9035
Chr2A	329794437	indel	93	87	0.4056	0.4001	0.0215	0.8851	0.8636
Chr2A	337233010	indel	86	83	0.4438	0.4322	0.0116	0.9277	0.9161
Chr2A	338296782	indel	88	105	0.4155	0.4035	0	0.8952	0.8952
Chr2A	355942874	indel	61	78	0.425	0.4229	0	0.8974	0.8974
Chr2A	360549349	indel	72	81	0.5077	0.4491	0.75	0.2222	-0.5278
Chr2A	375725533	indel	110	112	0.4958	0.4763	0	0.7411	0.7411
Chr2A	389747226	indel	60	102	0.4569	0.4412	0.0167	0.8529	0.8363
Chr2A	405789159	indel	130	124	0.3782	0.3708	0.9077	0	-0.9077
Chr2A	424021089	indel	103	95	0.44	0.3954	0.8447	0.0316	-0.8131
Chr2A	443989339	indel	69	79	0.4282	0.4188	0.942	0	-0.942
Chr2A	466760558	indel	63	73	0.604	0.5543	0.8889	0.0274	-0.8615
Chr2A	472313714	indel	91	80	0.4738	0.4147	0.8791	0.0125	-0.8666
Chr2A	493027471	indel	72	69	0.4487	0.4275	0.875	0.0145	-0.8605
Chr2A	503638998	indel	53	66	0.5469	0.5009	0.9434	0.0303	-0.9131
Chr2A	503735417	indel	66	78	0.4336	0.4266	0	0.8333	0.8333
Chr2A	515182946	indel	127	147	0.4372	0.3965	0.9055	0.0136	-0.8919
Chr2A	526000719	indel	77	76	0.4913	0.4513	0	0.7895	0.7895
Chr2A	541845805	indel	60	86	0.4643	0.4609	0.7	0	-0.7
Chr2A	541845810	indel	59	83	0.4803	0.4758	0.661	0	-0.661
Chr2A	550887715	snp	51	58	0.4787	0.4763	0.7255	0.2414	-0.4841
Chr2A	566806614	indel	81	92	0.4587	0.4414	0	0.9457	0.9457
Chr2A	585133319	indel	34	39	0.5814	0.5158	0	0.9487	0.9487
Chr2A	587278931	snp	70	88	0.3955	0.3932	0.6286	0.2273	-0.4013
Chr2A	606014465	indel	22	28	0.6299	0.5779	0.0909	0.75	0.6591
Chr2A	606709045	indel	32	39	0.5761	0.5617	0.9062	0	-0.9062
Chr2A	611093710	indel	77	105	0.4476	0.4225	0	0.9048	0.9048
Chr2A	624189323	indel	41	40	0.5305	0.4817	0.0732	0.9	0.8268
Chr2A	626208303	indel	78	86	0.4481	0.4261	0.5769	0	-0.5769
Chr2A	659810746	indel	88	89	0.4808	0.4576	0	0.8539	0.8539
Chr2A	665828078	indel	71	88	0.4465	0.4347	0.0423	0.8864	0.8441
Chr2A	750849773	indel	38	69	0.5023	0.4733	0.8158	0.1449	-0.6709
Chr2A	757891459	indel	66	81	0.5152	0.4804	0.9394	0	-0.9394
Chr2A	762049204	snp	79	98	0.4386	0.4386	0.7342	0.2857	-0.4485
Chr3A	471934	indel	85	78	0.4526	0.4377	0	0.8846	0.8846
Chr3A	13189297	indel	185	206	0.4065	0.3492	0.0108	0.8835	0.8727
Chr3A	104038364	indel	99	95	0.4308	0.4001	0.8687	0	-0.8687
Chr3A	104182058	indel	101	93	0.4514	0.435	0.9406	0	-0.9406
Chr3A	109963369	indel	59	75	0.6002	0.5033	0.1017	0.96	0.8583
Chr3A	139437483	indel	61	59	0.501	0.4496	0.0984	0.7966	0.6982
Chr3A	146311658	indel	118	134	0.4117	0.4079	0.0339	0.8657	0.8318
Chr3A	150395257	indel	98	144	0.4471	0.4393	0.0204	0.9167	0.8963
Chr3A	162783906	indel	44	46	0.5326	0.4516	0	0.8696	0.8696
Chr3A	181719207	indel	63	65	0.423	0.4215	0.4762	0	-0.4762
Chr3A	181719208	indel	63	65	0.423	0.4215	0.4762	0.0154	-0.4608
Chr3A	182604679	indel	41	50	0.5605	0.4805	0.878	0.04	-0.838
Chr3A	218082007	indel	82	85	0.4729	0.4716	0	0.9059	0.9059
Chr3A	221782416	indel	118	117	0.4216	0.4125	0.9322	0	-0.9322
Chr3A	235707763	indel	29	30	0.5609	0.5586	0.6207	0.0333	-0.5874
Chr3A	240967244	indel	84	91	0.4954	0.4396	0	0.8791	0.8791
Chr3A	263132171	indel	42	23	0.588	0.5642	0.9286	0	-0.9286
Chr3A	265947399	indel	109	125	0.4266	0.4106	0.9174	0	-0.9174
Chr3A	270781542	indel	112	124	0.4355	0.3989	0	0.9113	0.9113
Chr3A	315080123	indel	82	76	0.4602	0.4496	0.9268	0	-0.9268
Chr3A	336151999	indel	76	71	0.4729	0.4674	0.0132	0.9718	0.9587
Chr3A	344515936	indel	87	93	0.4056	0.4001	0.6092	0	-0.6092
Chr3A	344640610	indel	57	84	0.4398	0.4348	0.9298	0	-0.9298
Chr3A	351479224	indel	74	80	0.4486	0.4422	0.9595	0.0125	-0.947
Chr3A	354720534	indel	76	97	0.5157	0.4716	0.9211	0	-0.9211
Chr3A	359365918	indel	97	131	0.5446	0.4499	0.9381	0.0076	-0.9305
Chr3A	382257555	indel	74	98	0.5221	0.4953	0	0.8878	0.8878
Chr3A	388942663	indel	89	83	0.4509	0.4171	0.8764	0.0241	-0.8523
Chr3A	388942665	indel	87	82	0.4329	0.4221	0.8966	0.0244	-0.8722
Chr3A	396997414	indel	86	90	0.414	0.4093	0.907	0.0111	-0.8959
Chr3A	397631591	indel	78	121	0.4113	0.3997	0.8718	0.0496	-0.8222
Chr3A	398413388	indel	60	80	0.4375	0.425	0.95	0.0125	-0.9375
Chr3A	402839609	indel	128	96	0.4531	0.4062	0.0078	0.9479	0.9401
Chr3A	408099022	indel	33	31	0.6569	0.5885	0.697	0.0323	-0.6647
Chr3A	421669282	indel	76	114	0.4561	0.4518	0.8816	0	-0.8816
Chr3A	427608980	indel	121	134	0.4261	0.3923	0.8678	0	-0.8678
Chr3A	428933941	indel	79	87	0.4733	0.4342	0.0127	0.977	0.9644
Chr3A	452335734	indel	39	64	0.5092	0.4892	0.9744	0	-0.9744
Chr3A	458723022	indel	79	96	0.4789	0.4262	0.6582	0	-0.6582
Chr3A	464532696	indel	80	76	0.4711	0.4625	0	0.8684	0.8684
Chr3A	468799313	indel	40	44	0.5727	0.5091	0	0.5909	0.5909
Chr3A	471922001	indel	74	97	0.4553	0.4237	0	0.8866	0.8866
Chr3A	508494074	indel	77	79	0.4361	0.4212	0.961	0.443	-0.518
Chr3A	515356026	indel	42	39	0.511	0.5073	0	0.8974	0.8974
Chr3A	544160134	indel	37	50	0.5638	0.5297	0	0.86	0.86
Chr3A	585366070	indel	101	114	0.4916	0.4203	0.9307	0	-0.9307
Chr3A	613077907	indel	73	77	0.5189	0.4828	0.8356	0.039	-0.7967
Chr3A	627997872	indel	44	37	0.5565	0.5252	0.5682	0	-0.5682
Chr3A	629690217	indel	90	88	0.4833	0.4275	0.8222	0	-0.8222
Chr3A	660388221	indel	72	64	0.4549	0.4514	0.9167	0	-0.9167
Chr3A	662805136	indel	43	45	0.5028	0.4987	0	0.5333	0.5333
Chr3A	665411081	indel	48	54	0.5255	0.4884	0	0.7963	0.7963
Chr3A	685996495	indel	36	35	0.6056	0.5183	0.1389	0.8857	0.7468
Chr3A	688455403	snp	82	107	0.4428	0.442	0.6829	0.2243	-0.4586
Chr3A	689740358	snp	76	52	0.4798	0.4686	0.7763	0.2692	-0.5071
Chr3A	698483741	snp	81	96	0.4252	0.4035	0.7654	0.3333	-0.4321
Chr3A	701068737	snp	66	77	0.5065	0.4545	0.7121	0.1948	-0.5173
Chr3A	701493847	snp	53	90	0.5291	0.4503	0.7736	0.2333	-0.5403
Chr3A	702607581	snp	44	75	0.5461	0.5115	0.8182	0.16	-0.6582
Chr3A	702669080	snp	84	148	0.4067	0.3977	0.631	0.2162	-0.4147
Chr3A	702936801	indel	54	58	0.4872	0.4662	0.7593	0.2069	-0.5524
Chr3A	703894233	snp	88	102	0.49	0.434	0.8182	0.3137	-0.5045
Chr3A	706197389	indel	71	62	0.4382	0.4259	0.7606	0.2903	-0.4702
Chr3A	706197394	indel	67	60	0.4744	0.4612	0.7761	0.3	-0.4761
Chr3A	706346751	snp	52	58	0.4761	0.4509	0.6923	0.2069	-0.4854
Chr3A	707266842	snp	69	97	0.4399	0.4363	0.8116	0.3711	-0.4405
Chr3A	707374087	snp	63	75	0.4641	0.4419	0.7937	0.3067	-0.487
Chr3A	707720187	snp	34	57	0.566	0.5196	0.7353	0.1579	-0.5774
Chr3A	709387059	snp	50	42	0.4905	0.4895	0.72	0.2143	-0.5057
Chr3A	709928036	snp	59	79	0.4967	0.4673	0.7966	0.2785	-0.5181
Chr3A	709992512	snp	51	60	0.5088	0.4559	0.8627	0.3333	-0.5294
Chr3A	711106261	snp	81	76	0.4389	0.4183	0.8025	0.3553	-0.4472
Chr3A	712751842	snp	37	66	0.4722	0.4656	0.5946	0.1212	-0.4734
Chr3A	728078620	indel	41	53	0.5085	0.4809	0	0.7358	0.7358
Chr4A	21912270	indel	84	115	0.4717	0.4653	0.9167	0	-0.9167
Chr4A	33864964	indel	79	116	0.475	0.4669	0.7342	0.0948	-0.6393
Chr4A	40922102	snp	78	74	0.4477	0.4456	0.7821	0.3243	-0.4577
Chr4A	57749987	indel	104	105	0.4449	0.4161	0.0192	0.8571	0.8379
Chr4A	88782195	indel	37	61	0.5919	0.4838	0	0.7705	0.7705
Chr4A	111082813	indel	102	118	0.5261	0.4329	0.8627	0.0085	-0.8543
Chr4A	132990122	indel	30	46	0.5942	0.571	0.6333	0	-0.6333
Chr4A	138965387	indel	51	56	0.5396	0.4951	0.8627	0	-0.8627
Chr4A	167619323	indel	38	60	0.5088	0.4939	0.0789	0.8	0.7211
Chr4A	168261522	indel	76	86	0.4648	0.4431	0	0.9419	0.9419
Chr4A	177991939	indel	79	70	0.4738	0.4374	0	0.4857	0.4857
Chr4A	211682827	indel	103	119	0.4327	0.4191	0.932	0.0084	-0.9236
Chr4A	216450064	indel	124	177	0.4433	0.4215	0.0081	0.5537	0.5456
Chr4A	223019377	indel	115	119	0.3812	0.3784	0.0261	0.916	0.8899
Chr4A	228739892	indel	48	83	0.4543	0.4357	1	0.012	-0.988
Chr4A	238204464	indel	159	177	0.4042	0.3905	0.9119	0.0056	-0.9063
Chr4A	241856680	indel	74	85	0.4674	0.4386	0	0.8941	0.8941
Chr4A	247238673	indel	60	98	0.4857	0.4551	0.85	0	-0.85
Chr4A	270230601	indel	37	57	0.5031	0.4666	0.0811	0.7895	0.7084
Chr4A	273159121	indel	44	46	0.5326	0.4516	0	0.8913	0.8913
Chr4A	287257057	indel	84	78	0.4496	0.4396	0	0.9231	0.9231
Chr4A	290434547	indel	59	92	0.4436	0.4305	0.9153	0.1848	-0.7305
Chr4A	293329831	indel	87	80	0.4981	0.4917	0.8046	0	-0.8046
Chr4A	299753710	indel	115	95	0.4494	0.4243	0	0.8842	0.8842
Chr4A	302901850	indel	111	155	0.4782	0.4212	0.009	0.8645	0.8555
Chr4A	306829212	indel	65	72	0.4393	0.4378	0.8462	0	-0.8462
Chr4A	325617048	indel	31	58	0.5523	0.5133	0	0.9655	0.9655
Chr4A	333989060	indel	72	74	0.4651	0.4647	0.0278	0.8784	0.8506
Chr4A	336012035	indel	80	98	0.4926	0.4551	0.5875	0	-0.5875
Chr4A	336223742	indel	52	65	0.5231	0.5038	0.0192	0.6615	0.6423
Chr4A	337734017	indel	95	116	0.4667	0.4495	0.0316	0.9483	0.9167
Chr4A	351100058	indel	114	148	0.4193	0.3998	0.8947	0.0068	-0.888
Chr4A	368307772	indel	90	125	0.4449	0.4369	0.8778	0	-0.8778
Chr4A	374129760	indel	141	147	0.4096	0.4045	0.0071	0.8707	0.8637
Chr4A	380091392	indel	89	92	0.5579	0.5166	0.0225	0.8696	0.8471
Chr4A	382790093	indel	77	72	0.5171	0.4821	0.026	0.9306	0.9046
Chr4A	397363560	indel	55	54	0.5051	0.4875	0	0.5556	0.5556
Chr4A	406275507	indel	80	81	0.4796	0.429	0	0.7901	0.7901
Chr4A	415694089	snp	78	81	0.4549	0.4359	0.8205	0.358	-0.4625
Chr4A	417909501	indel	105	93	0.4989	0.455	0	0.9247	0.9247
Chr4A	421575600	indel	109	149	0.4525	0.421	0	0.8926	0.8926
Chr4A	447823237	indel	97	106	0.4309	0.389	0.0103	0.8962	0.8859
Chr4A	455371367	indel	80	93	0.4954	0.4277	0	0.8925	0.8925
Chr4A	479854542	indel	53	66	0.5469	0.5009	0	0.8485	0.8485
Chr4A	482107222	indel	67	96	0.4546	0.4456	0	0.8958	0.8958
Chr4A	493053758	indel	85	101	0.438	0.4268	0.8471	0	-0.8471
Chr4A	493053759	indel	84	100	0.4667	0.4362	0.8571	0	-0.8571
Chr4A	507553173	indel	58	71	0.585	0.4706	0.8966	0.0423	-0.8543
Chr4A	514837671	indel	106	112	0.5295	0.4601	0.8868	0	-0.8868
Chr4A	550363321	indel	71	82	0.4473	0.4462	0.6479	0	-0.6479
Chr4A	562129190	indel	39	62	0.4731	0.4694	0	0.8226	0.8226
Chr4A	618366632	indel	93	123	0.3897	0.3874	0.0108	0.8862	0.8754
Chr4A	677742087	indel	155	163	0.3965	0.3828	0.5742	0.0123	-0.5619
Chr4A	709923356	indel	62	51	0.5089	0.4813	0.7742	0	-0.7742
Chr4A	744271930	indel	83	69	0.5465	0.4788	0.1687	0.7536	0.5849
Chr5A	6427019	indel	63	71	0.4784	0.4661	0.5238	0	-0.5238
Chr5A	28711821	indel	101	79	0.4135	0.3904	0.8911	0	-0.8911
Chr5A	40346002	indel	65	71	0.467	0.4581	0	0.7183	0.7183
Chr5A	65513902	indel	52	79	0.4963	0.4725	0	0.9367	0.9367
Chr5A	85583883	indel	109	98	0.5013	0.4401	0.0092	0.9184	0.9092
Chr5A	89991438	indel	71	59	0.461	0.4497	0.8592	0	-0.8592
Chr5A	97778845	indel	85	82	0.4729	0.4716	0	0.939	0.939
Chr5A	115905897	indel	70	65	0.5429	0.5396	0.8857	0	-0.8857
Chr5A	119771172	indel	85	89	0.4362	0.4352	0.0353	0.9326	0.8973
Chr5A	120349783	indel	104	123	0.5098	0.4063	0.9038	0.0081	-0.8957
Chr5A	143463949	indel	85	85	0.5059	0.4824	0	0.9412	0.9412
Chr5A	152035600	indel	54	64	0.4433	0.441	0	0.9844	0.9844
Chr5A	168123362	indel	79	103	0.4594	0.4244	0.8987	0.0097	-0.889
Chr5A	209511785	indel	40	49	0.5367	0.5026	0.9	0	-0.9
Chr5A	225916294	indel	64	46	0.5455	0.5143	0	0.9348	0.9348
Chr5A	226421259	indel	83	99	0.4746	0.4541	0	0.8889	0.8889
Chr5A	230965559	indel	105	114	0.4622	0.4153	0	0.8947	0.8947
Chr5A	240946034	indel	34	45	0.5431	0.4902	0.9118	0	-0.9118
Chr5A	246218099	indel	123	87	0.4769	0.3961	0.8699	0	-0.8699
Chr5A	262624815	indel	71	81	0.4502	0.3904	0.8873	0	-0.8873
Chr5A	265697574	indel	65	73	0.5123	0.4986	0.8	0	-0.8
Chr5A	267301679	indel	83	83	0.4337	0.4337	0.5783	0.0241	-0.5542
Chr5A	268571854	indel	108	111	0.5048	0.4194	0.0278	0.9369	0.9092
Chr5A	280977438	indel	44	68	0.5508	0.4786	0.8182	0	-0.8182
Chr5A	283398618	indel	69	90	0.5014	0.4391	0	0.9222	0.9222
Chr5A	285315081	indel	122	100	0.4195	0.3985	0.9016	0.01	-0.8916
Chr5A	298207443	indel	49	58	0.5954	0.5246	0	0.931	0.931
Chr5A	328955958	indel	72	90	0.4361	0.4306	0.0139	0.9222	0.9083
Chr5A	344927175	indel	99	111	0.4535	0.41	0.8081	0	-0.8081
Chr5A	355692748	indel	81	73	0.427	0.4077	0	0.9041	0.9041
Chr5A	366300323	indel	32	38	0.602	0.5493	0.8438	0	-0.8438
Chr5A	370864502	indel	84	88	0.4551	0.4302	0.9524	0	-0.9524
Chr5A	373566446	indel	78	82	0.4906	0.4722	0	0.939	0.939
Chr5A	378705594	indel	44	44	0.5227	0.5	0.7955	0.0227	-0.7727
Chr5A	396910234	indel	167	210	0.4709	0.4422	0.9701	0.0048	-0.9653
Chr5A	398841314	indel	106	121	0.4253	0.3995	0.8396	0	-0.8396
Chr5A	403004999	indel	69	78	0.5373	0.4537	0.8551	0.0385	-0.8166
Chr5A	426903816	indel	78	78	0.4615	0.4615	0	0.9103	0.9103
Chr5A	437578732	indel	39	53	0.5254	0.5036	0.9487	0.0189	-0.9299
Chr5A	477904159	indel	103	145	0.4344	0.426	0	0.8897	0.8897
Chr5A	527149518	indel	51	37	0.5215	0.4822	0	0.9459	0.9459
Chr5A	527450970	indel	31	50	0.551	0.4865	0	0.78	0.78
Chr5A	567014826	indel	46	51	0.5234	0.4604	0.9348	0.0392	-0.8956
Chr5A	569117956	indel	102	118	0.5261	0.4329	0	0.9407	0.9407
Chr5A	592578506	indel	95	99	0.4308	0.4001	0.9158	0.404	-0.5117
Chr5A	697489894	indel	38	44	0.5813	0.5275	0	0.8636	0.8636
Chr5A	706477368	indel	48	54	0.5255	0.4884	0	0.8704	0.8704
Chr6A	30645670	indel	116	94	0.4242	0.3903	0.8103	0	-0.8103
Chr6A	49314794	indel	100	88	0.4145	0.4073	0.63	0	-0.63
Chr6A	77647492	indel	43	39	0.5182	0.4878	0.8837	0	-0.8837
Chr6A	78477707	indel	34	57	0.566	0.5196	0	0.9298	0.9298
Chr6A	84868734	indel	75	96	0.4908	0.4358	0.0133	0.5833	0.57
Chr6A	138687891	indel	78	81	0.4549	0.4359	0.0256	0.8765	0.8509
Chr6A	144583503	indel	140	127	0.4182	0.4136	0	0.6142	0.6142
Chr6A	144951612	indel	50	55	0.5873	0.5327	0.98	0.2909	-0.6891
Chr6A	173885703	indel	61	80	0.4549	0.4447	0.8197	0	-0.8197
Chr6A	182853110	indel	47	68	0.4831	0.4768	0.9574	0	-0.9574
Chr6A	185452264	indel	42	60	0.4929	0.4595	0	0.8833	0.8833
Chr6A	212486171	indel	97	108	0.4552	0.4468	0.9897	0.0926	-0.8971
Chr6A	216837382	indel	100	108	0.4352	0.4107	0.01	0.8333	0.8233
Chr6A	216837384	indel	99	101	0.4207	0.4094	0	0.901	0.901
Chr6A	219671181	indel	74	76	0.4918	0.4513	0	0.9079	0.9079
Chr6A	244208397	indel	64	78	0.4708	0.4708	0.8594	0	-0.8594
Chr6A	303002801	indel	66	96	0.4697	0.4555	0.0455	0.8542	0.8087
Chr6A	305796659	indel	100	96	0.4171	0.4163	0	0.8333	0.8333
Chr6A	307320783	indel	82	99	0.4534	0.4189	0	0.8788	0.8788
Chr6A	315604821	indel	76	69	0.4392	0.4338	0	0.8841	0.8841
Chr6A	332853567	indel	124	120	0.4737	0.4411	0.0081	0.925	0.9169
Chr6A	359248094	indel	95	98	0.4307	0.3988	0	0.4592	0.4592
Chr6A	361128923	indel	55	69	0.4553	0.4516	0	0.5652	0.5652
Chr6A	368980920	indel	102	92	0.519	0.4506	0.0098	0.8913	0.8815
Chr6A	383791787	indel	87	106	0.4337	0.4193	0.0575	0.8774	0.8199
Chr6A	386286566	indel	68	85	0.4559	0.4294	0.8824	0	-0.8824
Chr6A	407790248	indel	55	62	0.5622	0.4935	0	0.9194	0.9194
Chr6A	431892238	indel	87	112	0.5061	0.4972	0.8851	0	-0.8851
Chr6A	453080675	indel	67	92	0.4839	0.469	0.9403	0	-0.9403
Chr6A	488272564	indel	96	96	0.4375	0.4167	0	0.9167	0.9167
Chr6A	526140506	indel	26	38	0.6093	0.5709	0	0.8158	0.8158
Chr6A	551189819	indel	79	94	0.4849	0.4682	0	0.8511	0.8511
Chr6A	554327102	indel	98	113	0.3923	0.3808	0.0102	0.8673	0.8571
Chr6A	560369354	indel	71	48	0.5528	0.4695	0.0141	0.7917	0.7776
Chr6A	560369356	indel	68	46	0.4751	0.4687	0.0147	0.7826	0.7679
Chr6A	575984600	indel	97	95	0.4284	0.4155	0.8969	0	-0.8969
Chr6A	579590928	snp	82	66	0.3921	0.3895	0.2561	0.697	0.4409
Chr6A	584238581	snp	55	45	0.4707	0.4606	0.1273	0.6444	0.5172
Chr6A	589807129	indel	91	107	0.3965	0.3872	0	0.8224	0.8224
Chr6A	613115765	indel	18	23	0.7029	0.628	1	0	-1
Chr6A	627153194	indel	30	29	0.5609	0.5586	0.9	0	-0.9
Chr7A	19399889	indel	29	35	0.599	0.5872	0	0.9143	0.9143
Chr7A	40499317	indel	72	92	0.4764	0.4704	0	0.9239	0.9239
Chr7A	51830572	indel	75	72	0.4583	0.4406	0	0.8194	0.8194
Chr7A	70224144	indel	68	66	0.6894	0.4813	0	0.9242	0.9242
Chr7A	111871725	indel	85	114	0.4898	0.4134	0.8588	0	-0.8588
Chr7A	116343281	indel	56	75	0.4967	0.4569	0	0.9067	0.9067
Chr7A	116416645	indel	61	55	0.445	0.4304	0	0.5455	0.5455
Chr7A	154390990	indel	79	82	0.4274	0.4044	0.1519	1	0.8481
Chr7A	192124082	indel	90	82	0.4507	0.4461	0	0.9146	0.9146
Chr7A	198830540	indel	63	97	0.4963	0.4939	0.7937	0.0103	-0.7833
Chr7A	198864662	indel	80	96	0.4708	0.4479	0.8	0.0312	-0.7688
Chr7A	200536688	indel	65	55	0.5147	0.4979	0.0154	0.9273	0.9119
Chr7A	207937374	indel	79	108	0.4793	0.4252	0	0.9259	0.9259
Chr7A	233463644	indel	43	42	0.5764	0.5305	0.8837	0.0238	-0.8599
Chr7A	259873875	indel	89	101	0.5039	0.4141	0	0.8812	0.8812
Chr7A	265633082	indel	83	105	0.4663	0.4467	0.8072	0	-0.8072
Chr7A	282353322	indel	56	85	0.58	0.533	0	0.7176	0.7176
Chr7A	284550453	indel	147	164	0.3881	0.3862	0.0136	0.8293	0.8157
Chr7A	299070019	indel	87	72	0.4808	0.454	0.931	0	-0.931
Chr7A	301979101	indel	58	57	0.5656	0.5475	0.9138	0	-0.9138
Chr7A	345142234	indel	95	104	0.4442	0.4388	0.8632	0.0192	-0.8439
Chr7A	345312785	indel	77	126	0.4221	0.4127	0.8961	0	-0.8961
Chr7A	351672088	indel	75	98	0.4774	0.4358	0	0.8265	0.8265
Chr7A	353314877	indel	98	92	0.4567	0.4188	0.8878	0	-0.8878
Chr7A	357691606	indel	147	150	0.3999	0.3801	0	0.8533	0.8533
Chr7A	383442071	indel	84	81	0.4903	0.4541	0.131	1	0.869
Chr7A	416457704	indel	117	108	0.4323	0.4217	0.8974	0	-0.8974
Chr7A	417402144	indel	64	68	0.4963	0.4853	0.0156	0.9559	0.9403
Chr7A	419815137	indel	89	102	0.4697	0.4685	0.8652	0.0196	-0.8456
Chr7A	432391699	indel	78	86	0.4481	0.4261	0.0385	0.907	0.8685
Chr7A	433100510	indel	106	121	0.4253	0.3995	0	0.9008	0.9008
Chr7A	447999259	indel	104	125	0.4843	0.4378	0.9231	0.016	-0.9071
Chr7A	469507339	indel	84	96	0.5104	0.4658	0	0.9583	0.9583
Chr7A	501269415	indel	75	102	0.4553	0.4439	0	0.8627	0.8627
Chr7A	517706884	indel	85	109	0.4295	0.4269	0.0353	0.8807	0.8454
Chr7A	558422810	indel	42	37	0.5837	0.509	0.8571	0.027	-0.8301
Chr7A	577914717	indel	51	64	0.4795	0.4758	0.8431	0	-0.8431
Chr7A	601765613	indel	152	129	0.4188	0.4129	0.0066	0.9225	0.9159
Chr7A	612282723	indel	94	79	0.4849	0.4682	0.8936	0	-0.8936
Chr7A	616741616	indel	36	39	0.6261	0.5748	0	0.7949	0.7949
Chr7A	617599464	indel	42	43	0.5764	0.5305	0	0.8372	0.8372
Chr7A	620847824	indel	50	65	0.5138	0.5062	0.04	0.8769	0.8369
Chr7A	644952172	indel	82	100	0.4461	0.4049	1	0.5	-0.5
Chr7A	664153432	indel	46	41	0.5143	0.5117	0.9783	0	-0.9783
Chr7A	689201884	indel	84	87	0.4947	0.4397	0.881	0.0345	-0.8465
Chr7A	730060553	indel	87	96	0.5233	0.4314	0	0.5833	0.5833
Chr7A	731772487	indel	44	65	0.5427	0.5259	0.9545	0.0769	-0.8776
Chr7A	738802394	indel	118	99	0.4682	0.4088	0.9322	0	-0.9322
Chr7A	738802395	indel	118	99	0.4682	0.4088	0.9322	0	-0.9322
Chr1B	260673	snp	50	135	0.4733	0.4689	0.52	0	-0.52
Chr1B	1328754	snp	87	112	0.4385	0.4218	0.8736	0.0179	-0.8557
Chr1B	1362614	indel	89	168	0.4215	0.4108	0.427	0	-0.427
Chr1B	1362632	snp	72	145	0.4884	0.4054	0.5278	0	-0.5278
Chr1B	1402465	indel	153	88	0.4121	0.3792	0.6013	0.0227	-0.5786
Chr1B	1402471	indel	145	87	0.4759	0.4552	0.6483	0.0345	-0.6138
Chr1B	1413791	snp	71	80	0.4481	0.4308	0.7887	0.0125	-0.7762
Chr1B	1414198	snp	83	80	0.4608	0.4465	0.7108	0.0375	-0.6733
Chr1B	1458550	snp	33	107	0.4982	0.4446	0.5152	0.0093	-0.5058
Chr1B	1459748	snp	48	113	0.46	0.446	0.5417	0.0088	-0.5328
Chr1B	1461183	snp	101	201	0.4585	0.4194	0.6436	0.0149	-0.6286
Chr1B	1461346	snp	51	104	0.4482	0.4378	0.5294	0.0096	-0.5198
Chr1B	1488818	snp	76	95	0.4342	0.3947	0.8421	0.0105	-0.8316
Chr1B	1496717	snp	84	95	0.4259	0.4209	0.6667	0.0211	-0.6456
Chr1B	1499397	snp	63	62	0.4555	0.4552	0.8095	0.0161	-0.7934
Chr1B	1506626	snp	63	173	0.4253	0.4222	0.5873	0.0116	-0.5757
Chr1B	1506670	snp	87	192	0.4181	0.4055	0.5517	0.0104	-0.5413
Chr1B	1506730	indel	102	178	0.3954	0.3937	0.5294	0.0056	-0.5238
Chr1B	1507620	snp	93	133	0.41	0.4078	0.6559	0.0075	-0.6484
Chr1B	1508473	snp	94	213	0.4855	0.4439	0.6596	0.061	-0.5985
Chr1B	1508653	indel	108	226	0.4382	0.3992	0.5648	0.1062	-0.4586
Chr1B	1513029	snp	93	154	0.5274	0.4499	0.6882	0.013	-0.6752
Chr1B	1518499	snp	67	123	0.4861	0.4644	0.6418	0	-0.6418
Chr1B	1518853	snp	80	159	0.4482	0.4417	0.5625	0.0063	-0.5562
Chr1B	1519309	indel	90	126	0.4317	0.4079	0.5444	0.0079	-0.5365
Chr1B	1519332	snp	75	96	0.4654	0.4612	0.6933	0.0104	-0.6829
Chr1B	1521519	snp	30	67	0.4866	0.4796	0.5333	0	-0.5333
Chr1B	1524457	snp	59	116	0.4774	0.4702	0.661	0	-0.661
Chr1B	1526146	snp	53	61	0.5302	0.4711	0.9057	0	-0.9057
Chr1B	1526469	snp	60	120	0.4167	0.4083	0.6167	0.0083	-0.6083
Chr1B	1526720	indel	54	166	0.4215	0.3844	0.463	0	-0.463
Chr1B	1526933	snp	85	163	0.3997	0.3884	0.6118	0.0123	-0.5995
Chr1B	1531640	snp	41	54	0.5154	0.4842	0.8049	0	-0.8049
Chr1B	1531670	indel	70	60	0.4381	0.4381	0.9143	0.1333	-0.781
Chr1B	1532647	snp	66	108	0.5227	0.452	0.5455	0	-0.5455
Chr1B	1533403	snp	86	173	0.4083	0.3915	0.5233	0	-0.5233
Chr1B	1533433	snp	98	207	0.4186	0.411	0.5408	0	-0.5408
Chr1B	1536169	indel	85	169	0.41	0.4042	0.6353	0	-0.6353
Chr1B	1536262	indel	91	197	0.4122	0.3952	0.4835	0.0051	-0.4784
Chr1B	1537705	snp	83	125	0.4231	0.3949	0.6627	0.008	-0.6547
Chr1B	1538070	indel	88	171	0.3936	0.3901	0.5568	0.0175	-0.5393
Chr1B	1538118	snp	70	163	0.4526	0.4421	0.5429	0.0184	-0.5245
Chr1B	1538182	indel	92	219	0.4165	0.4165	0.5109	0.0091	-0.5017
Chr1B	1538194	snp	68	169	0.4251	0.4125	0.5441	0.0118	-0.5323
Chr1B	1538518	snp	95	161	0.4358	0.4239	0.6947	0.0062	-0.6885
Chr1B	1539044	snp	72	144	0.5069	0.4306	0.5972	0.0069	-0.5903
Chr1B	1539519	indel	95	178	0.4286	0.4257	0.6211	0.1011	-0.5199
Chr1B	1539646	snp	68	146	0.4458	0.4418	0.5735	0	-0.5735
Chr1B	1539712	indel	103	217	0.4238	0.3888	0.5534	0.0046	-0.5488
Chr1B	1539786	snp	61	164	0.4393	0.4332	0.5082	0.0061	-0.5021
Chr1B	1540901	snp	87	114	0.4468	0.4456	0.7356	0.0175	-0.7181
Chr1B	1549932	snp	84	106	0.5265	0.4719	0.7262	0.0283	-0.6979
Chr1B	1550340	indel	86	145	0.4145	0.3946	0.7558	0.1379	-0.6179
Chr1B	1550376	snp	68	131	0.4147	0.4033	0.7059	0.0076	-0.6982
Chr1B	1568130	snp	45	105	0.5333	0.4952	0.5778	0	-0.5778
Chr1B	1568160	snp	41	105	0.4662	0.4578	0.5366	0	-0.5366
Chr1B	1568256	snp	39	91	0.4945	0.4799	0.5128	0	-0.5128
Chr1B	1568765	snp	94	89	0.4508	0.4046	0.6809	0	-0.6809
Chr1B	1569452	snp	109	122	0.4182	0.411	0.7339	0.0164	-0.7176
Chr1B	1570934	indel	95	158	0.391	0.372	0.6105	0.0316	-0.5789
Chr1B	1582038	snp	123	111	0.4008	0.3982	0.7642	0.009	-0.7552
Chr1B	1582230	snp	116	114	0.4688	0.4183	0.7586	0.0351	-0.7235
Chr1B	6947090	snp	51	59	0.4649	0.4516	0.7255	0	-0.7255
Chr1B	7599589	snp	77	91	0.4775	0.4286	0.6623	0.011	-0.6513
Chr1B	7665732	indel	59	53	0.5248	0.5024	0.7119	0.0189	-0.693
Chr1B	7681271	indel	63	96	0.4494	0.4494	0.6984	0.1771	-0.5213
Chr1B	7687625	indel	92	119	0.4436	0.406	0.7065	0.0084	-0.6981
Chr1B	7690344	indel	79	99	0.4386	0.406	0.7089	0.0101	-0.6988
Chr1B	7692480	snp	75	83	0.4524	0.4055	0.7867	0	-0.7867
Chr1B	7830833	snp	52	127	0.5129	0.4499	0.5577	0	-0.5577
Chr1B	7830836	indel	54	133	0.5001	0.4869	0.5185	0	-0.5185
Chr1B	8175542	snp	40	57	0.5294	0.4868	0.6	0	-0.6
Chr1B	8176364	indel	93	95	0.4998	0.4566	0.6774	0.0105	-0.6669
Chr1B	8185829	snp	60	81	0.4611	0.4574	0.75	0.0123	-0.7377
Chr1B	8197380	snp	31	63	0.5218	0.5064	0.5484	0	-0.5484
Chr1B	8205125	snp	80	98	0.4258	0.4189	0.8125	0.0204	-0.7921
Chr1B	8238915	snp	32	50	0.535	0.53	0.75	0.02	-0.73
Chr1B	8283462	snp	43	86	0.4767	0.4651	0.6047	0	-0.6047
Chr1B	8303773	snp	216	73	0.5254	0.4975	0.5972	0.0548	-0.5424
Chr1B	8320813	snp	68	58	0.499	0.4868	0.7059	0.0517	-0.6542
Chr1B	8327125	snp	52	139	0.4406	0.4	0.5577	0.0072	-0.5505
Chr1B	8365642	snp	99	92	0.392	0.3911	0.7677	0.0109	-0.7568
Chr1B	8365710	snp	97	93	0.4743	0.4197	0.7629	0.0108	-0.7521
Chr1B	8371294	snp	61	85	0.4928	0.4646	0.7377	0.0353	-0.7024
Chr1B	8371818	snp	112	114	0.4059	0.3976	0.7768	0.0175	-0.7592
Chr1B	8378204	snp	109	96	0.4168	0.4148	0.7706	0.0208	-0.7498
Chr1B	8396507	snp	52	75	0.47	0.4433	0.6538	0.0267	-0.6272
Chr1B	8443609	snp	73	86	0.5175	0.4984	0.7397	0	-0.7397
Chr1B	8462803	snp	66	104	0.5201	0.5006	0.7576	0.0288	-0.7287
Chr1B	8463396	snp	56	91	0.511	0.5096	0.7143	0.011	-0.7033
Chr1B	8464169	snp	116	105	0.4702	0.3985	0.7931	0.0095	-0.7836
Chr1B	8464182	snp	122	95	0.423	0.3915	0.8033	0.0105	-0.7928
Chr1B	8477521	snp	71	99	0.4783	0.4156	0.8028	0	-0.8028
Chr1B	8505407	snp	73	76	0.4503	0.4382	0.7808	0.0658	-0.715
Chr1B	8592867	snp	127	90	0.4008	0.3911	0.5197	0.0111	-0.5086
Chr1B	8639372	snp	67	88	0.4259	0.4125	0.7463	0	-0.7463
Chr1B	8639985	snp	78	90	0.4598	0.4265	0.9103	0.0444	-0.8658
Chr1B	8649054	snp	95	112	0.4884	0.4518	0.7474	0.0089	-0.7384
Chr1B	8649221	snp	84	90	0.4611	0.4556	0.7619	0.0222	-0.7397
Chr1B	8649319	snp	103	65	0.4715	0.4164	0.8155	0.0154	-0.8001
Chr1B	8758716	snp	117	196	0.4153	0.3982	0.7094	0.0408	-0.6686
Chr1B	8760156	snp	142	230	0.4684	0.4405	0.6197	0.0043	-0.6154
Chr1B	8813358	snp	94	146	0.4956	0.4693	0.7021	0.0205	-0.6816
Chr1B	8813622	snp	77	194	0.4108	0.3978	0.4675	0	-0.4675
Chr1B	8825508	snp	44	70	0.5013	0.4812	0.5682	0	-0.5682
Chr1B	8825955	snp	54	74	0.5395	0.504	0.5741	0	-0.5741
Chr1B	8826137	snp	55	76	0.4754	0.451	0.8182	0.0132	-0.805
Chr1B	8841408	indel	69	116	0.4581	0.455	0.5362	0	-0.5362
Chr1B	8963498	snp	39	69	0.476	0.4749	0.8462	0	-0.8462
Chr1B	9398011	snp	46	85	0.5284	0.4721	0.6739	0.0118	-0.6621
Chr1B	9406904	indel	74	61	0.4375	0.428	0.7027	0.0164	-0.6863
Chr1B	9418317	snp	78	86	0.4392	0.4088	0.641	0.0116	-0.6294
Chr1B	9425700	snp	70	80	0.425	0.4125	0.7429	0	-0.7429
Chr1B	9426057	snp	78	84	0.5018	0.446	0.7821	0.0238	-0.7582
Chr1B	9428491	snp	78	91	0.4762	0.4524	0.8205	0	-0.8205
Chr1B	9433751	snp	97	124	0.4318	0.4242	0.6392	0.0161	-0.623
Chr1B	9434900	snp	82	91	0.4008	0.3998	0.622	0	-0.622
Chr1B	9454863	snp	47	48	0.5771	0.5363	0.6596	0	-0.6596
Chr1B	9454976	snp	64	102	0.4498	0.4442	0.6875	0	-0.6875
Chr1B	9458107	snp	112	115	0.4184	0.4102	0.6875	0.0261	-0.6614
Chr1B	9459716	snp	31	82	0.5043	0.4736	0.5484	0	-0.5484
Chr1B	9459727	snp	33	77	0.4762	0.4719	0.5758	0	-0.5758
Chr1B	9460757	snp	64	95	0.4967	0.4546	0.875	0	-0.875
Chr1B	9467132	snp	56	79	0.5118	0.4455	0.8571	0.038	-0.8192
Chr1B	9471311	snp	62	67	0.4571	0.441	0.7581	0	-0.7581
Chr1B	9476083	indel	59	114	0.4902	0.4335	0.5763	0	-0.5763
Chr1B	9480613	snp	103	78	0.4745	0.4434	0.7282	0.0128	-0.7153
Chr1B	9488094	snp	96	92	0.4361	0.4158	0.5208	0	-0.5208
Chr1B	9491462	snp	68	75	0.419	0.4139	0.7206	0.04	-0.6806
Chr1B	9498285	snp	57	86	0.5335	0.4982	0.6667	0	-0.6667
Chr1B	9504931	snp	69	75	0.458	0.4313	0.8696	0.0133	-0.8562
Chr1B	9507439	snp	87	219	0.4346	0.4047	0.5172	0	-0.5172
Chr1B	9507662	snp	77	152	0.4705	0.4567	0.5584	0	-0.5584
Chr1B	9509565	snp	90	224	0.4299	0.4271	0.4556	0.0089	-0.4466
Chr1B	9512517	snp	101	183	0.4202	0.4076	0.5248	0.0109	-0.5138
Chr1B	9520625	snp	183	230	0.3892	0.3834	0.7322	0.0043	-0.7279
Chr1B	9520627	snp	181	218	0.387	0.3688	0.7514	0.0046	-0.7468
Chr1B	9520870	snp	202	199	0.3617	0.3577	0.7277	0.0151	-0.7126
Chr1B	9521268	snp	112	201	0.422	0.3988	0.4821	0	-0.4821
Chr1B	9521423	snp	59	96	0.5127	0.4921	0.6271	0.0104	-0.6167
Chr1B	9521739	snp	72	180	0.45	0.45	0.4583	0	-0.4583
Chr1B	9522616	snp	100	159	0.4164	0.4104	0.65	0	-0.65
Chr1B	9522619	snp	98	154	0.4518	0.449	0.6531	0	-0.6531
Chr1B	9522687	snp	85	171	0.4194	0.3721	0.6471	0	-0.6471
Chr1B	9522786	indel	148	191	0.4154	0.4142	0.6757	0.0785	-0.5971
Chr1B	9522915	snp	111	227	0.4087	0.3935	0.6216	0.0132	-0.6084
Chr1B	9522981	snp	98	205	0.4287	0.4189	0.6224	0.0049	-0.6176
Chr1B	9523251	snp	159	188	0.4331	0.4312	0.7421	0.0106	-0.7315
Chr1B	9523294	snp	182	229	0.4021	0.3965	0.7033	0.0044	-0.6989
Chr1B	9523478	snp	168	237	0.4001	0.3507	0.6488	0.0042	-0.6446
Chr1B	9523571	snp	182	165	0.4438	0.4342	0.7033	0	-0.7033
Chr1B	9523578	indel	209	210	0.4126	0.3749	0.5981	0	-0.5981
Chr1B	9523959	snp	152	212	0.5206	0.4585	0.6053	0.0142	-0.5911
Chr1B	9523992	indel	155	224	0.4175	0.3877	0.4903	0.0134	-0.4769
Chr1B	9524408	indel	148	180	0.3937	0.368	0.7095	0.0944	-0.615
Chr1B	9524665	snp	60	152	0.4662	0.4101	0.4667	0	-0.4667
Chr1B	9525034	snp	117	226	0.3847	0.3743	0.5726	0.0088	-0.5638
Chr1B	9525117	snp	126	109	0.4048	0.3756	0.7698	0.0275	-0.7423
Chr1B	9525937	indel	113	221	0.3828	0.378	0.5487	0.009	-0.5396
Chr1B	9526393	snp	160	206	0.3837	0.3402	0.6937	0.0097	-0.684
Chr1B	9526516	snp	157	214	0.4304	0.4058	0.6752	0.0047	-0.6705
Chr1B	9527342	snp	65	212	0.4105	0.3951	0.4154	0.0047	-0.4107
Chr1B	9527953	snp	159	190	0.45	0.3971	0.6164	0.0053	-0.6111
Chr1B	9528142	snp	145	199	0.3983	0.3825	0.6966	0.005	-0.6915
Chr1B	9528170	snp	164	220	0.436	0.392	0.7195	0.0045	-0.715
Chr1B	9528408	snp	67	119	0.4894	0.4549	0.5821	0.0084	-0.5737
Chr1B	9659592	snp	99	206	0.4424	0.438	0.4949	0.0146	-0.4804
Chr1B	10003813	snp	62	71	0.4843	0.4462	0.7097	0	-0.7097
Chr1B	10009559	snp	77	85	0.4961	0.4753	0.7143	0.0118	-0.7025
Chr1B	10012693	snp	77	122	0.424	0.4226	0.5195	0.0082	-0.5113
Chr1B	10020610	indel	53	78	0.4787	0.4666	0.7358	0	-0.7358
Chr1B	10020611	snp	50	71	0.5183	0.4665	0.74	0	-0.74
Chr1B	10020611	indel	53	78	0.4787	0.4666	0.7358	0.0128	-0.723
Chr1B	10053051	snp	68	70	0.4361	0.4361	0.7059	0.0143	-0.6916
Chr1B	10056270	snp	37	75	0.4894	0.4519	0.5946	0	-0.5946
Chr1B	10057415	snp	82	74	0.5115	0.445	0.7683	0	-0.7683
Chr1B	10058543	snp	60	163	0.5239	0.4898	0.6	0	-0.6
Chr1B	10058791	snp	49	149	0.5009	0.4131	0.5102	0	-0.5102
Chr1B	10080052	snp	65	60	0.491	0.4551	0.6462	0	-0.6462
Chr1B	10133933	snp	102	57	0.4623	0.4272	0.8333	0.0526	-0.7807
Chr1B	10141201	snp	62	126	0.4956	0.448	0.6452	0.1429	-0.5023
Chr1B	10143098	indel	60	158	0.4192	0.4186	0.5167	0.0063	-0.5103
Chr1B	10143128	snp	43	96	0.507	0.4758	0.6047	0.0104	-0.5942
Chr1B	10177712	snp	89	199	0.5332	0.4513	0.5506	0.005	-0.5455
Chr1B	10179908	indel	139	232	0.3875	0.3861	0.6403	0.2457	-0.3946
Chr1B	10185655	snp	158	166	0.4908	0.4293	0.8354	0.0241	-0.8113
Chr1B	10186899	snp	67	70	0.491	0.4507	0.7612	0.0143	-0.7469
Chr1B	10197600	snp	210	191	0.3616	0.3549	0.8095	0.0052	-0.8043
Chr1B	10210626	snp	210	89	0.5492	0.4088	0.581	0.0225	-0.5585
Chr1B	10240082	snp	68	99	0.5159	0.4314	0.6029	0	-0.6029
Chr1B	10240202	snp	56	59	0.4967	0.4431	0.6429	0	-0.6429
Chr1B	10241291	snp	75	83	0.4524	0.4055	0.72	0	-0.72
Chr1B	10241343	snp	46	99	0.4974	0.4952	0.6087	0	-0.6087
Chr1B	10242809	snp	74	80	0.4432	0.4412	0.7703	0.0375	-0.7328
Chr1B	10250235	snp	80	85	0.4632	0.4441	0.825	0.0235	-0.8015
Chr1B	10266104	snp	82	84	0.5662	0.4338	0.6707	0.0238	-0.6469
Chr1B	10270603	indel	110	103	0.411	0.4106	0.8	0.0485	-0.7515
Chr1B	10281537	indel	63	63	0.5079	0.4921	0.7302	0	-0.7302
Chr1B	10281843	snp	69	80	0.4871	0.4562	0.8116	0	-0.8116
Chr1B	10282369	snp	38	59	0.4978	0.4732	0.7105	0.0169	-0.6936
Chr1B	10290369	snp	124	75	0.4182	0.4157	0.879	0.0533	-0.8257
Chr1B	10295332	snp	123	117	0.4009	0.4	0.7805	0.0085	-0.7719
Chr1B	10302634	snp	185	95	0.3761	0.3744	0.8973	0.0316	-0.8657
Chr1B	10309678	snp	90	84	0.4611	0.4556	0.7667	0	-0.7667
Chr1B	10311384	snp	62	61	0.4307	0.4302	0.7903	0.0656	-0.7247
Chr1B	10667948	snp	51	74	0.5066	0.4897	0.6667	0	-0.6667
Chr1B	10685095	snp	83	80	0.4608	0.4465	0.6747	0	-0.6747
Chr1B	10727828	snp	65	70	0.4835	0.467	0.6923	0.0143	-0.678
Chr1B	10729219	indel	68	75	0.419	0.4139	0.6471	0	-0.6471
Chr1B	10739624	snp	74	83	0.4573	0.4435	0.8108	0.012	-0.7988
Chr1B	10743496	snp	64	85	0.55	0.4952	0.7344	0.0118	-0.7226
Chr1B	10785531	snp	69	66	0.4506	0.4374	0.8261	0	-0.8261
Chr1B	10785548	snp	60	60	0.5	0.4833	0.8667	0.0167	-0.85
Chr1B	10816156	snp	51	79	0.5058	0.4609	0.6667	0.0127	-0.654
Chr1B	10847360	snp	62	64	0.4612	0.4304	0.7097	0	-0.7097
Chr1B	10850393	snp	77	67	0.4326	0.423	0.7922	0.0299	-0.7624
Chr1B	10866474	snp	84	83	0.4851	0.4498	0.7262	0.0241	-0.7021
Chr1B	10963516	indel	67	81	0.5318	0.4968	0.6269	0	-0.6269
Chr1B	10996086	snp	60	68	0.5902	0.5167	0.7	0	-0.7
Chr1B	11874640	snp	129	66	0.4405	0.439	0.8837	0.0303	-0.8534
Chr1B	11882703	snp	89	92	0.405	0.4021	0.8202	0	-0.8202
Chr1B	11888380	snp	67	78	0.5153	0.4812	0.7463	0	-0.7463
Chr1B	11891811	snp	46	73	0.5554	0.5417	0.7174	0.0137	-0.7037
Chr1B	11891815	snp	47	71	0.4696	0.463	0.7234	0.0141	-0.7093
Chr1B	11929902	snp	89	105	0.4109	0.3936	0.7079	0.0095	-0.6983
Chr1B	11930769	indel	78	60	0.4731	0.4487	0.7949	0.1	-0.6949
Chr1B	11934819	snp	107	108	0.4794	0.4142	0.7944	0.0093	-0.7851
Chr1B	11938037	snp	49	82	0.4667	0.4457	0.6327	0.0366	-0.5961
Chr1B	11938166	snp	65	81	0.4701	0.4513	0.7692	0	-0.7692
Chr1B	11939340	indel	82	77	0.4492	0.4118	0.6585	0.026	-0.6326
Chr1B	11939341	indel	82	75	0.5249	0.4829	0.7073	0.0267	-0.6807
Chr1B	11959602	snp	69	141	0.4474	0.4292	0.5362	0.0142	-0.522
Chr1B	11964375	snp	79	167	0.4129	0.4048	0.6076	0.018	-0.5896
Chr1B	11964563	snp	86	154	0.4103	0.399	0.6395	0.013	-0.6265
Chr1B	11995875	indel	104	104	0.4423	0.3942	0.6442	0.0096	-0.6346
Chr1B	11996417	snp	57	95	0.4632	0.4561	0.5088	0	-0.5088
Chr1B	11996719	snp	57	103	0.4108	0.4045	0.614	0	-0.614
Chr1B	12000956	snp	94	104	0.4861	0.4806	0.5532	0.0096	-0.5436
Chr1B	12624911	snp	81	65	0.4701	0.4513	0.6914	0.0462	-0.6452
Chr1B	12665795	snp	64	79	0.4597	0.4529	0.7344	0.0127	-0.7217
Chr1B	12670786	indel	61	54	0.5568	0.4863	0.6557	0	-0.6557
Chr1B	12818195	snp	95	107	0.4624	0.418	0.7895	0.0374	-0.7521
Chr1B	12818585	snp	119	101	0.4406	0.4001	0.7311	0.0099	-0.7212
Chr1B	12819391	snp	101	173	0.414	0.4098	0.6238	0.0058	-0.618
Chr1B	12819826	snp	72	161	0.4223	0.4157	0.5	0.0124	-0.4876
Chr1B	12820513	snp	87	108	0.5358	0.4371	0.6552	0	-0.6552
Chr1B	12820956	snp	95	153	0.519	0.4496	0.6316	0	-0.6316
Chr1B	12822083	indel	231	244	0.4531	0.4178	0.684	0.0861	-0.5979
Chr1B	12822534	snp	78	87	0.4284	0.4262	0.4872	0.0115	-0.4757
Chr1B	12822853	snp	160	178	0.4842	0.3866	0.7125	0.0281	-0.6844
Chr1B	12824216	indel	122	139	0.4541	0.3824	0.8279	0.2662	-0.5617
Chr1B	13842781	snp	62	99	0.4572	0.4469	0.6935	0.0202	-0.6733
Chr1B	13844704	snp	66	82	0.4283	0.4165	0.803	0.0122	-0.7908
Chr1B	13845682	snp	56	76	0.469	0.4323	0.6786	0.0263	-0.6523
Chr1B	13939433	snp	75	193	0.4069	0.4069	0.4267	0.0052	-0.4215
Chr1B	13953052	snp	49	75	0.4688	0.4664	0.4898	0	-0.4898
Chr1B	13958235	snp	64	64	0.4844	0.4531	0.7188	0.0469	-0.6719
Chr1B	13958303	indel	65	78	0.4282	0.4179	0.7385	0.1154	-0.6231
Chr1B	13958991	snp	67	89	0.5028	0.4613	0.6418	0.0562	-0.5856
Chr1B	13966402	snp	78	80	0.4292	0.4288	0.6538	0.0125	-0.6413
Chr1B	13970898	snp	81	100	0.5448	0.4701	0.6543	0.03	-0.6243
Chr1B	13972818	snp	94	112	0.4559	0.4555	0.7979	0.0179	-0.78
Chr1B	13972873	snp	92	119	0.4436	0.406	0.8152	0.0168	-0.7984
Chr1B	13976548	snp	46	105	0.5023	0.4778	0.8261	0.0095	-0.8166
Chr1B	13977004	snp	60	89	0.4738	0.4695	0.7	0.0112	-0.6888
Chr1B	14020746	indel	100	115	0.477	0.4652	0.73	0.1478	-0.5822
Chr1B	14026346	snp	28	87	0.4844	0.4832	0.5714	0	-0.5714
Chr1B	14040951	snp	98	89	0.4273	0.4141	0.7959	0.0225	-0.7734
Chr1B	14163184	snp	48	90	0.5208	0.4875	0.5208	0	-0.5208
Chr1B	14168812	snp	80	130	0.4548	0.4288	0.5625	0.0154	-0.5471
Chr1B	14168940	snp	83	99	0.4358	0.4183	0.6265	0.0303	-0.5962
Chr1B	14169750	snp	96	87	0.4702	0.4041	0.75	0.0345	-0.7155
Chr1B	14203262	snp	54	76	0.4435	0.441	0.7778	0.0132	-0.7646
Chr1B	14221065	snp	45	85	0.5725	0.4771	0.6	0	-0.6
Chr1B	14250899	snp	47	82	0.4704	0.4673	0.5957	0.0244	-0.5714
Chr1B	14250905	snp	44	79	0.5247	0.4767	0.5909	0.0253	-0.5656
Chr1B	14263765	snp	59	87	0.5843	0.4808	0.6102	0	-0.6102
Chr1B	14271825	snp	56	92	0.4705	0.4488	0.7321	0.0326	-0.6995
Chr1B	14379647	snp	64	89	0.4354	0.4203	0.6719	0.0112	-0.6606
Chr1B	14436045	indel	108	105	0.5667	0.445	0.787	0.0952	-0.6918
Chr1B	14436356	snp	61	100	0.4705	0.4421	0.5082	0.02	-0.4882
Chr1B	14436622	snp	100	87	0.4756	0.4352	0.77	0.0115	-0.7585
Chr1B	14561827	snp	178	103	0.4861	0.4534	0.927	0.0874	-0.8396
Chr1B	14562037	snp	170	94	0.4438	0.4293	0.9176	0.0532	-0.8645
Chr1B	14562418	indel	174	83	0.4144	0.3747	0.8218	0.0361	-0.7857
Chr1B	14843001	snp	45	79	0.553	0.5212	0.7556	0	-0.7556
Chr1B	14885676	snp	82	138	0.4353	0.3987	0.5854	0.0217	-0.5636
Chr1B	14886036	snp	87	197	0.4126	0.4043	0.4598	0.0102	-0.4496
Chr1B	14887742	snp	82	170	0.4611	0.4405	0.6098	0.0118	-0.598
Chr1B	14888521	snp	93	163	0.392	0.3831	0.5269	0.0061	-0.5207
Chr1B	15012363	snp	160	69	0.4326	0.4073	0.8625	0.0435	-0.819
Chr1B	15012530	snp	112	98	0.5434	0.4821	0.7946	0.0306	-0.764
Chr1B	15012670	snp	154	101	0.4138	0.4046	0.8701	0.0297	-0.8404
Chr1B	15012901	snp	150	107	0.449	0.3943	0.8333	0.0093	-0.824
Chr1B	15012949	snp	157	108	0.4379	0.4049	0.8535	0.0185	-0.835
Chr1B	15019628	snp	107	72	0.5035	0.4416	0.8598	0.0417	-0.8181
Chr1B	15025609	snp	30	51	0.5588	0.5137	0.7667	0	-0.7667
Chr1B	15026945	indel	195	144	0.4583	0.3982	0.6718	0	-0.6718
Chr1B	15030156	snp	180	84	0.3952	0.3913	0.8667	0.0595	-0.8071
Chr1B	15035681	snp	103	79	0.4459	0.4379	0.9126	0.0127	-0.9
Chr1B	15038432	snp	62	95	0.4689	0.4591	0.7258	0.0105	-0.7153
Chr1B	15042565	snp	130	115	0.4197	0.412	0.7615	0.0087	-0.7528
Chr1B	15053342	snp	37	71	0.5386	0.4892	0.5676	0	-0.5676
Chr1B	15908372	snp	221	95	0.3899	0.3721	0.8869	0.0632	-0.8237
Chr1B	15912755	snp	77	80	0.4883	0.4677	0.7403	0.0125	-0.7278
Chr1B	15921154	indel	94	95	0.4708	0.4698	0.5638	0	-0.5638
Chr1B	15925385	snp	115	67	0.4816	0.4469	0.8348	0.0299	-0.8049
Chr1B	15925411	snp	106	73	0.4603	0.4473	0.4717	0	-0.4717
Chr1B	15925544	indel	177	71	0.4134	0.4102	0.9209	0.0986	-0.8223
Chr1B	16086873	snp	115	198	0.4507	0.4406	0.4609	0.0051	-0.4558
Chr1B	16086917	snp	120	219	0.4363	0.3873	0.5083	0.0137	-0.4946
Chr1B	16088987	snp	83	179	0.4088	0.4036	0.506	0.0056	-0.5004
Chr1B	16361340	indel	88	77	0.4562	0.4318	0.6023	0	-0.6023
Chr1B	16361341	indel	88	79	0.5069	0.478	0.6591	0	-0.6591
Chr1B	16384433	indel	88	74	0.4619	0.4484	0.75	0	-0.75
Chr1B	16394051	snp	68	45	0.5503	0.483	0.8235	0.0667	-0.7569
Chr1B	16394616	snp	49	98	0.4388	0.4388	0.5306	0.0102	-0.5204
Chr1B	16473016	snp	97	159	0.421	0.419	0.6082	0.0189	-0.5894
Chr1B	16473057	snp	71	147	0.4676	0.454	0.507	0.0136	-0.4934
Chr1B	16473639	snp	76	127	0.4666	0.4272	0.6447	0.0157	-0.629
Chr1B	16474474	snp	71	206	0.5042	0.4528	0.5211	0.0049	-0.5163
Chr1B	16474491	indel	76	212	0.4717	0.4518	0.5395	0.0047	-0.5348
Chr1B	16475431	snp	110	214	0.4344	0.4095	0.4545	0.0093	-0.4452
Chr1B	16481129	indel	118	195	0.4432	0.3928	0.4915	0	-0.4915
Chr1B	16482208	snp	85	217	0.4304	0.4253	0.6	0.0092	-0.5908
Chr1B	16482410	snp	89	138	0.4003	0.3999	0.5506	0.0217	-0.5288
Chr1B	16482411	snp	83	141	0.4115	0.3874	0.5301	0.0071	-0.523
Chr1B	16497211	snp	130	233	0.3988	0.3949	0.4231	0.0129	-0.4102
Chr1B	16497462	snp	121	212	0.377	0.3641	0.5702	0.0142	-0.5561
Chr1B	16498525	snp	156	225	0.3944	0.3944	0.4423	0.0133	-0.429
Chr1B	16508128	snp	186	229	0.441	0.4403	0.4892	0	-0.4892
Chr1B	16844527	snp	52	97	0.4689	0.4421	0.5385	0.0103	-0.5282
Chr1B	16844609	snp	73	131	0.4357	0.4254	0.5205	0	-0.5205
Chr1B	16850677	snp	70	72	0.5357	0.4766	0.7714	0	-0.7714
Chr1B	16882502	indel	51	63	0.5061	0.5005	0.6275	0	-0.6275
Chr1B	16888718	indel	95	113	0.4309	0.4216	0.7895	0.0177	-0.7718
Chr1B	16889348	snp	51	71	0.4775	0.4745	0.6078	0	-0.6078
Chr1B	16898610	indel	58	80	0.4379	0.4336	0.5862	0	-0.5862
Chr1B	16905847	snp	67	68	0.482	0.4813	0.6567	0	-0.6567
Chr1B	16917728	snp	68	89	0.4717	0.4552	0.7353	0.0112	-0.7241
Chr1B	16917826	snp	71	92	0.4799	0.4325	0.7887	0.0109	-0.7779
Chr1B	16917841	snp	72	89	0.4579	0.4401	0.7639	0.0112	-0.7527
Chr1B	16925757	snp	59	75	0.4719	0.4536	0.6441	0.0133	-0.6307
Chr1B	16935063	snp	31	98	0.4954	0.4799	0.5161	0	-0.5161
Chr1B	16939412	snp	37	88	0.4656	0.4358	0.5676	0	-0.5676
Chr1B	16949219	snp	91	67	0.5093	0.5076	0.8571	0	-0.8571
Chr1B	16960078	snp	76	138	0.4462	0.4024	0.6974	0.0217	-0.6756
Chr1B	16973531	snp	63	70	0.519	0.4587	0.6984	0.0286	-0.6698
Chr1B	16982186	snp	91	97	0.4792	0.4696	0.7143	0.0206	-0.6937
Chr1B	16983036	snp	62	73	0.5462	0.4704	0.6935	0.0411	-0.6525
Chr1B	16983114	snp	79	88	0.5069	0.478	0.7215	0.0227	-0.6988
Chr1B	16999378	snp	74	81	0.4798	0.4716	0.6892	0.0123	-0.6768
Chr1B	16999393	snp	81	93	0.5412	0.5121	0.6914	0.0108	-0.6806
Chr1B	17028741	snp	91	101	0.4349	0.4216	0.6374	0.0099	-0.6275
Chr1B	17155638	snp	40	105	0.5107	0.4905	0.6	0	-0.6
Chr1B	17156027	snp	59	108	0.4958	0.4835	0.5424	0	-0.5424
Chr1B	17156233	snp	65	95	0.4972	0.4308	0.7692	0	-0.7692
Chr1B	17170088	snp	62	60	0.5113	0.4758	0.7419	0	-0.7419
Chr1B	17177446	snp	40	81	0.5034	0.4664	0.65	0	-0.65
Chr1B	17177556	snp	35	66	0.5593	0.5208	0.6	0	-0.6
Chr1B	17185053	indel	82	121	0.4185	0.4177	0.5122	0	-0.5122
Chr1B	17186874	snp	62	113	0.528	0.4353	0.5484	0	-0.5484
Chr1B	17191390	snp	81	111	0.3974	0.3874	0.716	0	-0.716
Chr1B	17194902	snp	95	171	0.4058	0.4035	0.6	0.0117	-0.5883
Chr1B	17194940	snp	83	182	0.4325	0.4188	0.5904	0.0055	-0.5849
Chr1B	17196174	snp	69	108	0.498	0.4509	0.5942	0.0093	-0.5849
Chr1B	17196335	snp	74	96	0.5504	0.4828	0.7432	0	-0.7432
Chr1B	17198476	indel	74	94	0.4868	0.4781	0.7027	0.0745	-0.6282
Chr1B	17198726	snp	79	182	0.4325	0.4193	0.5063	0.0055	-0.5008
Chr1B	17198796	snp	79	183	0.442	0.3988	0.519	0.0164	-0.5026
Chr1B	17198806	indel	83	176	0.4111	0.3856	0.5663	0.0114	-0.5549
Chr1B	17198871	indel	58	108	0.5259	0.4665	0.6552	0.0648	-0.5904
Chr1B	17215917	snp	67	141	0.4951	0.4902	0.5224	0.0142	-0.5082
Chr1B	17228944	snp	67	80	0.4362	0.4334	0.7313	0.0125	-0.7188
Chr1B	17229313	indel	127	219	0.4325	0.4082	0.7087	0.0776	-0.631
Chr1B	17230065	snp	72	128	0.5043	0.3993	0.5972	0.0156	-0.5816
Chr1B	17286266	snp	37	150	0.5112	0.4712	0.5676	0	-0.5676
Chr1B	17286900	snp	98	132	0.4981	0.4086	0.6224	0	-0.6224
Chr1B	17318038	snp	55	65	0.5007	0.4629	0.8	0	-0.8
Chr1B	17471355	indel	76	123	0.4085	0.3904	0.6053	0	-0.6053
Chr1B	17497766	snp	53	93	0.4561	0.4484	0.7547	0	-0.7547
Chr1B	17513415	snp	109	92	0.4537	0.4422	0.789	0.0217	-0.7673
Chr1B	17521279	indel	60	97	0.4447	0.4296	0.5667	0	-0.5667
Chr1B	18146088	snp	92	118	0.4521	0.4366	0.7174	0.0085	-0.7089
Chr1B	18149564	snp	200	208	0.4329	0.4058	0.845	0.0433	-0.8017
Chr1B	18149943	snp	193	165	0.4794	0.4015	0.8083	0.0061	-0.8022
Chr1B	18151062	snp	204	155	0.4295	0.3825	0.7059	0.0323	-0.6736
Chr1B	18151317	snp	141	153	0.4385	0.4293	0.6879	0.0131	-0.6749
Chr1B	18151336	snp	136	180	0.4317	0.4025	0.6691	0.0167	-0.6525
Chr1B	18151823	snp	165	73	0.4715	0.4248	0.8788	0.0548	-0.824
Chr1B	18152113	snp	159	175	0.3821	0.3615	0.6604	0.0114	-0.6489
Chr1B	18152226	indel	249	241	0.3929	0.3747	0.6265	0.0166	-0.6099
Chr1B	18152468	indel	217	175	0.4383	0.4361	0.7465	0.0857	-0.6608
Chr1B	18152736	snp	214	237	0.4247	0.3936	0.6822	0.0169	-0.6654
Chr1B	18152904	snp	195	114	0.4242	0.4198	0.8256	0.0526	-0.773
Chr1B	18153136	snp	182	205	0.4083	0.3966	0.6538	0.0195	-0.6343
Chr1B	18153141	snp	182	217	0.4569	0.3573	0.6484	0.0184	-0.6299
Chr1B	18153311	indel	217	181	0.4095	0.3984	0.7143	0.0663	-0.648
Chr1B	18153406	snp	188	220	0.4173	0.3863	0.7553	0.0136	-0.7417
Chr1B	18153566	snp	198	175	0.4304	0.4288	0.7323	0.0171	-0.7152
Chr1B	18153807	snp	174	180	0.4339	0.4002	0.7586	0.0167	-0.742
Chr1B	18155372	snp	181	166	0.3919	0.3884	0.7569	0.0301	-0.7268
Chr1B	18155386	snp	179	187	0.3867	0.3831	0.7598	0.0214	-0.7384
Chr1B	18155832	snp	222	195	0.4195	0.3976	0.7748	0.0103	-0.7645
Chr1B	18156547	snp	203	235	0.416	0.4063	0.5369	0.0128	-0.5242
Chr1B	18156871	snp	206	145	0.3665	0.366	0.8641	0.0345	-0.8296
Chr1B	18157270	indel	234	221	0.4228	0.4206	0.8248	0.0724	-0.7524
Chr1B	18157302	snp	207	210	0.3724	0.3719	0.7633	0.0238	-0.7395
Chr1B	18157700	snp	236	153	0.4289	0.3817	0.8644	0.0392	-0.8252
Chr1B	18158171	snp	166	180	0.4705	0.4021	0.6145	0.0167	-0.5978
Chr1B	18158663	snp	193	181	0.4084	0.3683	0.7668	0.0221	-0.7447
Chr1B	18158815	indel	234	243	0.4167	0.4022	0.7137	0.1235	-0.5902
Chr1B	18158880	snp	239	179	0.3622	0.3621	0.7573	0.0279	-0.7294
Chr1B	18159182	snp	215	105	0.4645	0.4372	0.8605	0.0381	-0.8224
Chr1B	18159270	indel	225	144	0.4231	0.4064	0.8311	0.1319	-0.6992
Chr1B	18159951	snp	192	231	0.4417	0.3879	0.6667	0.013	-0.6537
Chr1B	18160278	indel	175	160	0.4493	0.413	0.8343	0.175	-0.6593
Chr1B	18161370	snp	236	225	0.3969	0.3544	0.8136	0.0267	-0.7869
Chr1B	18161659	snp	211	174	0.5067	0.4273	0.7109	0.0057	-0.7052
Chr1B	18161703	snp	223	232	0.4616	0.4292	0.7578	0.0086	-0.7492
Chr1B	18161861	snp	196	173	0.3722	0.361	0.8061	0.0116	-0.7946
Chr1B	18162765	snp	96	123	0.4436	0.4261	0.7812	0.0163	-0.765
Chr1B	18163025	snp	152	113	0.5022	0.4357	0.8421	0.0177	-0.8244
Chr1B	18163069	snp	185	127	0.3937	0.3809	0.8108	0.0315	-0.7793
Chr1B	18163093	snp	164	91	0.407	0.4044	0.878	0.044	-0.8341
Chr1B	18163141	indel	170	159	0.4261	0.4044	0.6882	0.0126	-0.6757
Chr1B	18164673	snp	145	145	0.4414	0.4207	0.7793	0.0207	-0.7586
Chr1B	18167082	snp	206	109	0.4718	0.4465	0.8786	0.055	-0.8236
Chr1B	18167319	snp	199	78	0.3974	0.3768	0.9045	0.0897	-0.8148
Chr1B	18167325	snp	178	72	0.4975	0.4218	0.8933	0.0972	-0.796
Chr1B	18167361	snp	202	94	0.4581	0.4291	0.9208	0.0745	-0.8463
Chr1B	18528380	snp	69	71	0.5448	0.4591	0.8116	0	-0.8116
Chr1B	18537566	indel	59	72	0.5297	0.4788	0.7627	0.1389	-0.6238
Chr1B	18537574	indel	58	76	0.5703	0.4651	0.6379	0.0132	-0.6248
Chr1B	18553140	snp	77	88	0.4562	0.4318	0.7143	0.0114	-0.7029
Chr1B	18556464	snp	92	124	0.4464	0.4109	0.7935	0.0242	-0.7693
Chr1B	18584716	snp	91	128	0.5097	0.4736	0.6154	0.0156	-0.5998
Chr1B	18588111	snp	84	104	0.5151	0.462	0.8214	0.0096	-0.8118
Chr1B	18590656	snp	76	62	0.4817	0.4567	0.8158	0	-0.8158
Chr1B	18592598	indel	97	121	0.4467	0.4344	0.6186	0.0248	-0.5938
Chr1B	18650829	indel	113	130	0.4406	0.4357	0.7788	0.0692	-0.7095
Chr1B	18733324	snp	80	68	0.4294	0.4125	0.7875	0	-0.7875
Chr1B	18734843	snp	86	80	0.5023	0.4826	0.7209	0	-0.7209
Chr1B	19396971	snp	63	66	0.5036	0.4747	0.7302	0	-0.7302
Chr1B	19397029	snp	56	42	0.5	0.494	0.875	0.0238	-0.8512
Chr1B	19409106	snp	63	65	0.5004	0.4974	0.7143	0	-0.7143
Chr1B	19482062	snp	87	76	0.4463	0.4446	0.7701	0	-0.7701
Chr1B	19482157	snp	67	95	0.4471	0.4418	0.6567	0.0105	-0.6462
Chr1B	19668564	snp	36	88	0.476	0.4558	0.5278	0	-0.5278
Chr1B	19670866	snp	41	50	0.5805	0.5493	0.7073	0.08	-0.6273
Chr1B	19676769	snp	78	85	0.4976	0.4548	0.8077	0.0353	-0.7724
Chr1B	19717412	snp	107	166	0.5007	0.407	0.6075	0	-0.6075
Chr1B	19718089	snp	99	182	0.4496	0.4352	0.5051	0.011	-0.4941
Chr1B	19718105	snp	81	158	0.4553	0.4116	0.5185	0.0127	-0.5059
Chr1B	19719770	snp	119	204	0.3985	0.3831	0.4454	0.0049	-0.4405
Chr1B	19720785	snp	96	209	0.3911	0.381	0.4479	0.0048	-0.4431
Chr1B	19721081	snp	108	202	0.4159	0.4024	0.4907	0.0149	-0.4759
Chr1B	19721936	snp	81	188	0.4058	0.3882	0.4815	0	-0.4815
Chr1B	19722148	snp	99	153	0.4225	0.4082	0.6061	0	-0.6061
Chr1B	19724266	snp	52	79	0.5292	0.4477	0.6538	0	-0.6538
Chr1B	19724669	snp	137	222	0.3932	0.3853	0.5255	0	-0.5255
Chr1B	19725383	snp	109	145	0.4397	0.4192	0.6881	0.0138	-0.6743
Chr1B	19767780	snp	86	104	0.4213	0.4204	0.7558	0	-0.7558
Chr1B	19910136	snp	67	72	0.4695	0.4602	0.6567	0.0278	-0.6289
Chr1B	19918384	snp	81	84	0.4713	0.4312	0.6914	0.0595	-0.6318
Chr1B	19920063	snp	66	61	0.5333	0.4814	0.803	0.0328	-0.7702
Chr1B	20031112	snp	103	69	0.4335	0.4334	0.5243	0	-0.5243
Chr1B	21949116	snp	86	77	0.5009	0.4687	0.7209	0.026	-0.695
Chr1B	21949210	snp	90	106	0.4409	0.417	0.6667	0.0566	-0.6101
Chr1B	22193537	indel	67	89	0.5028	0.4613	0.597	0.0337	-0.5633
Chr1B	22193538	indel	68	88	0.4626	0.4432	0.5294	0.0227	-0.5067
Chr1B	22193575	snp	50	76	0.4768	0.47	0.58	0.0263	-0.5537
Chr1B	22199206	snp	45	65	0.5145	0.4803	0.5556	0.0308	-0.5248
Chr1B	22286012	snp	121	109	0.4301	0.4162	0.8099	0.0734	-0.7365
Chr1B	22290160	snp	59	51	0.4649	0.4516	0.678	0	-0.678
Chr1B	22310251	snp	87	93	0.4164	0.4108	0.8621	0.0753	-0.7868
Chr1B	22334251	snp	108	112	0.4375	0.4329	0.713	0.0625	-0.6505
Chr1B	22367695	snp	46	73	0.5554	0.5417	0.587	0	-0.587
Chr1B	22372674	snp	62	67	0.4571	0.441	0.7097	0.0746	-0.6351
Chr1B	22374353	snp	73	77	0.4561	0.4505	0.6849	0.0519	-0.633
Chr1B	22378002	snp	57	71	0.4448	0.4374	0.7544	0.0282	-0.7262
Chr1B	22378658	snp	87	72	0.4583	0.4234	0.8276	0.0972	-0.7304
Chr1B	22378874	snp	74	76	0.5213	0.4399	0.7432	0.0658	-0.6775
Chr1B	22379407	snp	68	83	0.4796	0.4662	0.7059	0.0602	-0.6456
Chr1B	22383957	snp	70	78	0.4707	0.4608	0.7857	0.1026	-0.6832
Chr1B	22385695	snp	69	63	0.4576	0.4369	0.6812	0.0635	-0.6177
Chr1B	22387292	snp	54	82	0.528	0.5086	0.6667	0.0366	-0.6301
Chr1B	22403218	snp	195	95	0.4192	0.4135	0.6051	0.0526	-0.5525
Chr1B	22403328	snp	151	84	0.432	0.4058	0.8808	0.1667	-0.7141
Chr1B	22404853	snp	66	75	0.4855	0.4248	0.7727	0.0533	-0.7194
Chr1B	22405095	snp	52	77	0.4653	0.4575	0.6731	0.1039	-0.5692
Chr1B	22405594	snp	86	115	0.4051	0.4018	0.686	0.0435	-0.6426
Chr1B	22430816	snp	103	124	0.5219	0.4844	0.5631	0.0242	-0.5389
Chr1B	22510506	snp	85	70	0.4664	0.4538	0.7765	0	-0.7765
Chr1B	22531934	snp	88	106	0.4745	0.435	0.5682	0.0377	-0.5304
Chr1B	22557707	snp	72	85	0.4453	0.4399	0.75	0.0588	-0.6912
Chr1B	22573021	snp	75	107	0.4597	0.4317	0.6267	0.0467	-0.5799
Chr1B	22576464	snp	69	66	0.4506	0.4374	0.7826	0.0455	-0.7372
Chr1B	22579525	snp	48	103	0.4436	0.4393	0.5625	0.0485	-0.514
Chr1B	22579778	snp	61	94	0.489	0.4766	0.541	0.0213	-0.5197
Chr1B	22582016	indel	58	74	0.5559	0.4786	0.6552	0.027	-0.6281
Chr1B	22587870	snp	96	125	0.4404	0.425	0.7917	0.056	-0.7357
Chr1B	22589708	snp	92	94	0.4956	0.472	0.7065	0.0745	-0.6321
Chr1B	22592149	indel	34	62	0.5066	0.4611	0.7647	0.0484	-0.7163
Chr1B	22729854	snp	40	58	0.4897	0.4681	0.7	0.1034	-0.5966
Chr1B	22800838	snp	108	106	0.4123	0.4034	0.7593	0.066	-0.6932
Chr1B	22885192	snp	77	62	0.5015	0.4235	0.8442	0.1129	-0.7313
Chr1B	22914810	snp	84	67	0.4337	0.4218	0.7976	0.0597	-0.7379
Chr1B	22915870	snp	80	80	0.4375	0.4375	0.75	0.075	-0.675
Chr1B	22917947	snp	70	80	0.425	0.4125	0.7	0.075	-0.625
Chr1B	22924819	snp	114	118	0.4451	0.4318	0.7895	0.0424	-0.7471
Chr1B	22925298	indel	113	81	0.5067	0.4347	0.8142	0.1481	-0.666
Chr1B	22928409	snp	76	96	0.4298	0.4112	0.8026	0.1771	-0.6255
Chr1B	22949133	snp	47	76	0.5059	0.4866	0.6596	0.1053	-0.5543
Chr1B	22954873	snp	83	89	0.4781	0.4661	0.759	0.1236	-0.6354
Chr1B	22972327	indel	79	120	0.4329	0.4215	0.8481	0.2	-0.6481
Chr1B	22972336	snp	67	101	0.4838	0.4692	0.791	0.0495	-0.7415
Chr1B	22989014	indel	78	65	0.4282	0.4179	0.8974	0.0923	-0.8051
Chr1B	23025365	snp	109	82	0.4319	0.4015	0.8165	0.0488	-0.7677
Chr1B	23036184	snp	66	77	0.4848	0.4719	0.6515	0.1169	-0.5346
Chr1B	23049787	snp	72	82	0.4976	0.4519	0.8056	0.1585	-0.647
Chr1B	23051312	snp	70	92	0.4609	0.4227	0.7429	0.1413	-0.6016
Chr1B	23054602	snp	77	78	0.4204	0.4192	0.7013	0.0641	-0.6372
Chr1B	23057588	snp	100	110	0.4509	0.4418	0.76	0.0909	-0.6691
Chr1B	23060144	snp	103	76	0.4443	0.4039	0.6796	0.0921	-0.5875
Chr1B	23069041	snp	72	67	0.4695	0.4602	0.8194	0.0597	-0.7597
Chr1B	23087018	snp	46	68	0.5109	0.4744	0.6522	0.0147	-0.6375
Chr1B	23134935	snp	69	67	0.4858	0.4227	0.7681	0.0448	-0.7233
Chr1B	23159206	snp	57	52	0.5638	0.4801	0.6316	0.0577	-0.5739
Chr1B	23614497	snp	47	69	0.4761	0.448	0.6596	0.1304	-0.5291
Chr1B	23614514	snp	50	71	0.5183	0.4665	0.68	0.1408	-0.5392
Chr1B	23632145	snp	78	56	0.4597	0.4171	0.7436	0.0179	-0.7257
Chr1B	23733701	snp	79	78	0.4895	0.4528	0.7089	0.0769	-0.6319
Chr1B	23804433	snp	51	79	0.5058	0.4609	0.5686	0.0253	-0.5433
Chr1B	23828225	snp	62	83	0.4611	0.4528	0.7258	0.0843	-0.6415
Chr1B	23849384	snp	81	65	0.4701	0.4513	0.8765	0.0923	-0.7842
Chr1B	24217070	snp	84	102	0.4762	0.4279	0.7143	0.0784	-0.6359
Chr1B	24226529	snp	58	77	0.4816	0.4772	0.569	0.026	-0.543
Chr1B	24294279	indel	104	102	0.4568	0.4561	0.75	0.2059	-0.5441
Chr1B	24294487	snp	57	105	0.4627	0.4576	0.6491	0.0571	-0.592
Chr1B	24294516	snp	43	94	0.4715	0.4589	0.6047	0.0638	-0.5408
Chr1B	24300650	snp	97	103	0.4643	0.4346	0.701	0.1262	-0.5748
Chr1B	24302457	snp	78	86	0.4392	0.4088	0.7308	0.0814	-0.6494
Chr1B	24302460	snp	81	88	0.5135	0.4349	0.7037	0.0795	-0.6242
Chr1B	24312685	snp	109	73	0.5011	0.4464	0.8624	0.1507	-0.7117
Chr1B	24331731	snp	73	88	0.4717	0.458	0.7945	0.0568	-0.7377
Chr1B	24351818	snp	59	65	0.5505	0.5166	0.678	0.0923	-0.5857
Chr1B	24353856	snp	96	97	0.4187	0.3996	0.7292	0.0619	-0.6673
Chr1B	24357267	snp	81	60	0.4611	0.4574	0.7284	0.1	-0.6284
Chr1B	24360933	snp	100	85	0.4482	0.4424	0.84	0.0941	-0.7459
Chr1B	24361073	snp	93	71	0.5366	0.4751	0.7204	0.1408	-0.5796
Chr1B	24361317	snp	99	103	0.457	0.4053	0.7475	0.0583	-0.6892
Chr1B	24361361	snp	96	98	0.4955	0.4741	0.7396	0.0816	-0.658
Chr1B	24362218	snp	75	55	0.4752	0.4461	0.7467	0.0545	-0.6921
Chr1B	24393991	snp	47	67	0.4547	0.4525	0.7234	0.0896	-0.6339
Chr1B	24394075	snp	63	84	0.4841	0.4325	0.7778	0.131	-0.6468
Chr1B	24424213	snp	186	76	0.4537	0.428	0.9355	0.1711	-0.7644
Chr1B	24428608	snp	189	95	0.4039	0.3989	0.8783	0.1895	-0.6888
Chr1B	24428753	snp	196	123	0.4549	0.4278	0.8776	0.1545	-0.7231
Chr1B	24435692	snp	85	109	0.4281	0.4239	0.7059	0.1193	-0.5866
Chr1B	24661153	snp	30	51	0.5588	0.5137	0.7667	0.0196	-0.7471
Chr1B	24666183	snp	75	99	0.4238	0.4238	0.6667	0.0808	-0.5859
Chr1B	24674567	snp	40	79	0.4956	0.4475	0.6	0.0253	-0.5747
Chr1B	24700197	snp	62	81	0.5064	0.4731	0.629	0.0123	-0.6167
Chr1B	24700306	snp	53	91	0.4626	0.4595	0.566	0.011	-0.555
Chr1B	24716103	snp	38	70	0.4368	0.4368	0.6579	0.0429	-0.615
Chr1B	24716764	snp	51	76	0.5018	0.5015	0.7059	0.0395	-0.6664
Chr1B	24794363	indel	56	95	0.4521	0.4415	0.6786	0.0632	-0.6154
Chr1B	24794423	indel	95	111	0.4486	0.4441	0.6632	0.0721	-0.5911
Chr1B	24794645	snp	57	92	0.4876	0.4434	0.7544	0.0326	-0.7218
Chr1B	24796856	indel	46	75	0.4557	0.4458	0.5217	0	-0.5217
Chr1B	24804993	snp	97	95	0.4381	0.4263	0.7423	0.0842	-0.6581
Chr1B	24807467	snp	60	74	0.4923	0.4662	0.8333	0.0946	-0.7387
Chr1B	24816756	snp	59	74	0.4549	0.4448	0.6441	0.0541	-0.59
Chr1B	24822088	snp	55	65	0.5007	0.4629	0.6545	0.0615	-0.593
Chr1B	24824461	indel	66	95	0.478	0.4569	0.6364	0.0526	-0.5837
Chr1B	24829876	snp	60	85	0.4608	0.4314	0.7333	0.0471	-0.6863
Chr1B	24830001	snp	30	77	0.5736	0.481	0.6667	0	-0.6667
Chr1B	24830333	snp	44	63	0.5869	0.4665	0.6364	0.0317	-0.6046
Chr1B	24842696	snp	31	80	0.5117	0.4867	0.5806	0.0375	-0.5431
Chr1B	24848927	snp	49	75	0.4688	0.4664	0.5714	0	-0.5714
Chr1B	24862647	snp	68	113	0.4491	0.44	0.5882	0.0354	-0.5528
Chr1B	24864850	indel	45	63	0.4794	0.4603	0.6222	0.0159	-0.6063
Chr1B	24864852	snp	41	60	0.5407	0.4817	0.6098	0.0333	-0.5764
Chr1B	24864852	indel	44	63	0.5869	0.4665	0.6364	0.0159	-0.6205
Chr1B	24864888	snp	27	61	0.4948	0.4906	0.6296	0.0328	-0.5968
Chr1B	24865087	snp	43	75	0.4546	0.444	0.7674	0.0933	-0.6741
Chr1B	24865166	snp	47	80	0.471	0.4535	0.7021	0.025	-0.6771
Chr1B	24866723	snp	77	105	0.4779	0.4398	0.7403	0.0952	-0.645
Chr1B	24873254	snp	58	102	0.4249	0.4155	0.6724	0.0784	-0.594
Chr1B	24880110	snp	43	86	0.4767	0.4651	0.6744	0.0581	-0.6163
Chr1B	24880761	snp	46	74	0.4771	0.4506	0.6087	0.1081	-0.5006
Chr1B	24881952	snp	50	83	0.4786	0.4627	0.84	0.0361	-0.8039
Chr1B	24882025	snp	42	86	0.4585	0.4369	0.8333	0.0349	-0.7984
Chr1B	24886205	snp	67	71	0.4488	0.433	0.7463	0.1549	-0.5913
Chr1B	24887710	snp	47	92	0.4739	0.4521	0.7234	0.0326	-0.6908
Chr1B	24887778	snp	35	89	0.5079	0.4905	0.6286	0.0225	-0.6061
Chr1B	24887879	snp	85	80	0.4632	0.4441	0.7765	0.05	-0.7265
Chr1B	24887912	snp	95	88	0.4359	0.3951	0.7895	0.0682	-0.7213
Chr1B	24888958	snp	72	71	0.4838	0.4405	0.8056	0.1268	-0.6788
Chr1B	24895124	snp	39	93	0.4665	0.4533	0.6667	0.0645	-0.6022
Chr1B	24896359	snp	67	103	0.5036	0.4453	0.6866	0.0485	-0.638
Chr1B	24914573	snp	49	99	0.4727	0.462	0.5714	0.0303	-0.5411
Chr1B	24931162	snp	68	82	0.5427	0.4379	0.7206	0.0732	-0.6474
Chr1B	24934512	indel	83	89	0.4781	0.4661	0.8795	0.1798	-0.6997
Chr1B	24940578	snp	91	64	0.4469	0.436	0.8352	0.125	-0.7102
Chr1B	24944515	indel	139	129	0.4475	0.4138	0.8129	0.2171	-0.5959
Chr1B	24944558	snp	104	102	0.4568	0.4561	0.8077	0.2157	-0.592
Chr1B	24944597	snp	50	109	0.5431	0.5064	0.68	0.1193	-0.5607
Chr1B	24992728	snp	105	158	0.4514	0.4073	0.619	0.0443	-0.5747
Chr1B	25027649	snp	75	91	0.479	0.4123	0.6667	0.1099	-0.5568
Chr1B	25064766	indel	246	109	0.4005	0.3913	0.8374	0.2018	-0.6356
Chr1B	25085775	snp	219	92	0.4165	0.4165	0.9543	0.2717	-0.6826
Chr1B	25455506	snp	46	74	0.4771	0.4506	0.7174	0.0676	-0.6498
Chr1B	25456757	indel	89	95	0.5114	0.4328	0.6966	0.0421	-0.6545
Chr1B	25458651	snp	41	76	0.5417	0.5398	0.5854	0.0263	-0.5591
Chr1B	25458712	snp	51	68	0.4853	0.4657	0.7647	0.0588	-0.7059
Chr1B	25458721	snp	54	67	0.5205	0.4721	0.7778	0.0746	-0.7032
Chr1B	25495952	snp	74	64	0.4696	0.4548	0.8243	0.1875	-0.6368
Chr1B	25496035	snp	80	117	0.46	0.4417	0.7625	0.1111	-0.6514
Chr1B	25496571	snp	56	109	0.4825	0.4559	0.5893	0.0367	-0.5526
Chr1B	25496701	snp	43	97	0.4841	0.4687	0.5349	0.0206	-0.5143
Chr1B	25523692	snp	37	83	0.4826	0.4435	0.5405	0.0241	-0.5164
Chr1B	25750449	snp	41	55	0.5082	0.5078	0.8049	0.1273	-0.6776
Chr1B	25756506	snp	117	81	0.4435	0.4416	0.8034	0.1605	-0.6429
Chr1B	25768117	snp	106	90	0.4409	0.417	0.783	0.1111	-0.6719
Chr1B	25768360	indel	83	96	0.5233	0.4843	0.7108	0.0625	-0.6483
Chr1B	25770468	snp	79	65	0.4545	0.4456	0.7595	0.0923	-0.6672
Chr1B	25781701	snp	116	85	0.4504	0.4121	0.7328	0.0353	-0.6975
Chr1B	28249724	snp	44	75	0.5155	0.4903	0.6364	0.0933	-0.543
Chr1B	28250050	snp	116	110	0.4691	0.46	0.7931	0.1091	-0.684
Chr1B	28250133	indel	207	113	0.3955	0.3634	0.8406	0.1947	-0.6459
Chr1B	28250184	snp	154	125	0.4258	0.3748	0.8636	0.144	-0.7196
Chr1B	28271689	indel	192	101	0.4514	0.4233	0.9115	0.3069	-0.6045
Chr1B	28510188	indel	112	133	0.4356	0.4347	0.6429	0.1579	-0.485
Chr1B	28510426	snp	135	226	0.4209	0.4134	0.6889	0.0398	-0.6491
Chr1B	28541581	snp	76	116	0.4574	0.4555	0.6447	0.0345	-0.6103
Chr1B	28829011	snp	66	77	0.4848	0.4719	0.803	0.039	-0.7641
Chr1B	28832864	snp	41	62	0.5382	0.5067	0.6829	0.1129	-0.57
Chr1B	28835670	snp	63	82	0.4644	0.4497	0.619	0.0732	-0.5459
Chr1B	28839857	indel	109	131	0.4499	0.4163	0.7156	0.0611	-0.6545
Chr1B	28840021	snp	86	91	0.4978	0.4003	0.7558	0.0879	-0.6679
Chr1B	28840663	snp	84	82	0.5662	0.4338	0.7262	0.061	-0.6652
Chr1B	28853969	snp	198	117	0.4491	0.4363	0.9343	0.2906	-0.6437
Chr1B	28879925	snp	72	76	0.4481	0.4466	0.8472	0.1316	-0.7156
Chr1B	28917851	snp	74	99	0.4469	0.4234	0.7838	0.0909	-0.6929
Chr1B	29022173	indel	118	106	0.4731	0.4223	0.822	0.2358	-0.5862
Chr1B	29022338	snp	46	75	0.4557	0.4458	0.6304	0.04	-0.5904
Chr1B	29033993	indel	70	86	0.4638	0.4585	0.6714	0.1047	-0.5668
Chr1B	29041277	indel	92	95	0.4356	0.424	0.8043	0.1895	-0.6149
Chr1B	29062477	snp	85	100	0.4482	0.4424	0.7765	0.04	-0.7365
Chr1B	29062502	snp	68	100	0.4306	0.4271	0.6765	0.02	-0.6565
Chr1B	29062594	snp	76	97	0.482	0.4493	0.6842	0.0103	-0.6739
Chr1B	29065293	snp	73	93	0.4475	0.4367	0.6849	0.086	-0.5989
Chr1B	29077083	snp	62	76	0.4817	0.4567	0.8226	0.0132	-0.8094
Chr1B	29150981	snp	47	75	0.457	0.4409	0.6596	0.0933	-0.5662
Chr1B	29170879	snp	50	76	0.4768	0.47	0.82	0.0658	-0.7542
Chr1B	29249168	indel	59	62	0.4595	0.4522	0.7458	0.0645	-0.6812
Chr1B	29288819	snp	101	110	0.4236	0.3797	0.7921	0.0636	-0.7284
Chr1B	29288826	snp	100	118	0.4749	0.4542	0.78	0.0508	-0.7292
Chr1B	29289759	snp	43	69	0.5356	0.5008	0.6512	0.0435	-0.6077
Chr1B	29293277	snp	81	92	0.5011	0.4957	0.8025	0.0543	-0.7481
Chr1B	29305757	snp	35	72	0.5786	0.5222	0.7143	0	-0.7143
Chr1B	29308048	snp	94	125	0.4568	0.4353	0.766	0.048	-0.718
Chr1B	29314841	indel	88	90	0.4616	0.404	0.7045	0.0667	-0.6379
Chr1B	29315193	snp	95	90	0.4953	0.4708	0.7474	0.0556	-0.6918
Chr1B	29315328	indel	80	97	0.4732	0.462	0.725	0.0722	-0.6528
Chr1B	29327496	snp	70	96	0.4396	0.4366	0.8286	0.0625	-0.7661
Chr1B	29334069	snp	60	71	0.485	0.4298	0.5667	0.0423	-0.5244
Chr1B	29340340	snp	35	87	0.4552	0.4496	0.5143	0.046	-0.4683
Chr1B	29340419	snp	47	81	0.528	0.5101	0.5532	0.0247	-0.5285
Chr1B	29347384	snp	62	99	0.4572	0.4469	0.5968	0.0303	-0.5665
Chr1B	29347401	snp	73	101	0.4275	0.4077	0.6575	0.0396	-0.6179
Chr1B	29367721	snp	67	76	0.4383	0.4322	0.6866	0.0526	-0.6339
Chr1B	29367972	snp	43	68	0.5161	0.4904	0.7209	0.0441	-0.6768
Chr1B	29396715	snp	75	94	0.4888	0.4702	0.76	0.0532	-0.7068
Chr1B	29397181	snp	54	105	0.4735	0.4651	0.7407	0.0571	-0.6836
Chr1B	29403741	snp	23	87	0.5157	0.5132	0.5652	0.023	-0.5422
Chr1B	29412061	snp	72	72	0.4722	0.4722	0.8889	0.0556	-0.8333
Chr1B	29416745	snp	59	62	0.4595	0.4522	0.8475	0.0968	-0.7507
Chr1B	29417542	snp	66	79	0.4768	0.4565	0.697	0.1519	-0.5451
Chr1B	29420265	indel	87	107	0.42	0.3906	0.7471	0.243	-0.5041
Chr1B	29439201	snp	67	95	0.4471	0.4418	0.6567	0.1158	-0.5409
Chr1B	29439803	snp	72	69	0.5048	0.462	0.7222	0.1159	-0.6063
Chr1B	29443645	snp	68	56	0.5294	0.5231	0.8529	0.0714	-0.7815
Chr1B	29447133	snp	58	67	0.4774	0.4532	0.8103	0.0597	-0.7506
Chr1B	29447180	indel	56	73	0.5242	0.4843	0.6607	0.0685	-0.5922
Chr1B	29447311	snp	69	56	0.4467	0.4413	0.8116	0.125	-0.6866
Chr1B	29454398	snp	93	90	0.4548	0.4516	0.7634	0.1111	-0.6523
Chr1B	29464860	snp	119	87	0.4331	0.3933	0.8235	0.1149	-0.7086
Chr1B	29472094	snp	187	119	0.5225	0.4622	0.861	0.1513	-0.7097
Chr1B	29475709	snp	50	94	0.4672	0.4528	0.66	0.0319	-0.6281
Chr1B	29489097	indel	59	68	0.5105	0.4743	0.6949	0.0882	-0.6067
Chr1B	29491415	indel	72	75	0.47	0.4678	0.8333	0.1333	-0.7
Chr1B	29506239	snp	55	81	0.4745	0.466	0.7636	0.0741	-0.6896
Chr1B	29506954	indel	82	89	0.4527	0.4453	0.8171	0.1236	-0.6935
Chr1B	29522224	snp	70	96	0.4396	0.4366	0.7429	0.0833	-0.6595
Chr1B	29522232	snp	73	96	0.4168	0.4124	0.7397	0.0938	-0.646
Chr1B	29525418	snp	99	94	0.4204	0.4177	0.7273	0.0745	-0.6528
Chr1B	29525728	snp	43	83	0.4791	0.4559	0.5349	0.012	-0.5228
Chr1B	29528692	snp	74	64	0.4696	0.4548	0.7703	0.0625	-0.7078
Chr1B	29541669	indel	77	99	0.5426	0.4358	0.6234	0.0606	-0.5628
Chr1B	29542158	snp	59	68	0.5105	0.4743	0.7458	0.0735	-0.6722
Chr1B	29553871	snp	56	109	0.4825	0.4559	0.6071	0.0367	-0.5704
Chr1B	29554360	snp	88	111	0.4594	0.4546	0.7727	0.1982	-0.5745
Chr1B	29563054	indel	101	107	0.5177	0.4567	0.802	0.1308	-0.6711
Chr1B	29563283	snp	57	110	0.5045	0.4356	0.5614	0.0273	-0.5341
Chr1B	29564779	snp	63	88	0.487	0.4847	0.8889	0.0795	-0.8093
Chr1B	29566612	snp	67	65	0.4856	0.4712	0.806	0.0769	-0.729
Chr1B	29566950	indel	123	121	0.4679	0.4174	0.6423	0.0496	-0.5927
Chr1B	29580266	indel	59	65	0.5505	0.5166	0.8644	0.2308	-0.6336
Chr1B	29581371	snp	59	87	0.5843	0.4808	0.7627	0.0345	-0.7282
Chr1B	29581482	snp	53	94	0.5313	0.4994	0.6604	0.0426	-0.6178
Chr1B	29598912	snp	86	109	0.4629	0.4194	0.8605	0.1835	-0.677
Chr1B	29607930	snp	107	98	0.4237	0.4177	0.7196	0.1122	-0.6074
Chr1B	29609729	snp	92	105	0.4358	0.4019	0.75	0.0286	-0.7214
Chr1B	29609770	indel	93	96	0.4274	0.4197	0.6989	0.0312	-0.6677
Chr1B	29610326	snp	77	84	0.5671	0.5519	0.7273	0.0238	-0.7035
Chr1B	29641988	snp	52	51	0.4959	0.4943	0.8077	0.0588	-0.7489
Chr1B	29647452	snp	42	80	0.4768	0.4506	0.6667	0	-0.6667
Chr1B	29666978	snp	107	111	0.4393	0.3933	0.7009	0.0721	-0.6289
Chr1B	29667036	snp	138	127	0.4012	0.3964	0.7899	0.1181	-0.6717
Chr1B	29667728	snp	80	97	0.4732	0.462	0.85	0.0722	-0.7778
Chr1B	29668802	snp	66	110	0.4576	0.4182	0.697	0.0636	-0.6333
Chr1B	29668803	snp	68	108	0.4374	0.4276	0.7206	0.0648	-0.6558
Chr1B	29669574	snp	75	105	0.5048	0.4267	0.6933	0.0762	-0.6171
Chr1B	29669735	snp	110	96	0.4356	0.3955	0.7455	0.0938	-0.6517
Chr1B	29672809	snp	50	75	0.5	0.46	0.6	0.0133	-0.5867
Chr1B	29673393	snp	65	88	0.5145	0.4657	0.6462	0.0795	-0.5666
Chr1B	29673859	snp	117	85	0.44	0.4302	0.8034	0.0941	-0.7093
Chr1B	29679441	snp	75	88	0.4547	0.4398	0.8267	0.0682	-0.7585
Chr1B	29683246	snp	80	77	0.4883	0.4677	0.7625	0.026	-0.7365
Chr1B	29683672	snp	69	76	0.4918	0.4601	0.7826	0.1053	-0.6773
Chr1B	29690282	snp	59	78	0.4472	0.4422	0.7627	0.0897	-0.673
Chr1B	29700349	snp	89	73	0.4364	0.4254	0.7416	0.0685	-0.6731
Chr1B	29700580	snp	91	91	0.5055	0.4176	0.7473	0.0659	-0.6813
Chr1B	29795390	snp	77	86	0.5009	0.4687	0.8052	0.1047	-0.7005
Chr1B	29801141	snp	68	115	0.449	0.4162	0.6029	0.0783	-0.5247
Chr1B	29857108	indel	79	82	0.4903	0.4551	0.8228	0.2439	-0.5789
Chr1B	29859361	snp	57	58	0.4428	0.4419	0.7719	0.0862	-0.6857
Chr1B	29880740	snp	84	80	0.4649	0.4583	0.7024	0.075	-0.6274
Chr1B	29890615	snp	49	70	0.5184	0.4735	0.7143	0.0857	-0.6286
Chr1B	29891253	snp	63	61	0.4848	0.4827	0.7937	0.1148	-0.6789
Chr1B	29892469	snp	86	52	0.4902	0.4857	0.8953	0.2115	-0.6838
Chr1B	29923588	snp	51	58	0.5085	0.4841	0.7843	0.0862	-0.6981
Chr1B	29931070	snp	71	85	0.4335	0.4313	0.7465	0.0706	-0.6759
Chr1B	29931073	snp	69	86	0.4949	0.466	0.7681	0.093	-0.6751
Chr1B	29932953	snp	73	82	0.4532	0.4287	0.7397	0.1098	-0.63
Chr1B	29960547	indel	60	62	0.5113	0.4758	0.8667	0.129	-0.7376
Chr1B	29981392	snp	73	109	0.5011	0.4464	0.7123	0.0642	-0.6481
Chr1B	29995630	snp	66	99	0.4596	0.4444	0.7121	0.0606	-0.6515
Chr1B	30078337	snp	77	95	0.4413	0.4276	0.7273	0.1684	-0.5589
Chr1B	30094037	snp	62	62	0.4677	0.4677	0.8065	0.0323	-0.7742
Chr1B	30096093	snp	80	76	0.4454	0.427	0.85	0.1184	-0.7316
Chr1B	30096144	snp	94	97	0.467	0.455	0.8617	0.0825	-0.7792
Chr1B	30098289	snp	34	72	0.4869	0.4763	0.5882	0.0694	-0.5188
Chr1B	30122156	snp	52	48	0.476	0.4471	0.7115	0.0833	-0.6282
Chr1B	30123940	snp	31	64	0.495	0.4753	0.6452	0.0625	-0.5827
Chr1B	30126423	snp	46	76	0.603	0.4977	0.7174	0.0263	-0.6911
Chr1B	30126648	snp	50	96	0.5308	0.5275	0.8	0.0625	-0.7375
Chr1B	30127003	indel	55	78	0.4956	0.473	0.7091	0.0256	-0.6834
Chr1B	30193313	snp	61	96	0.4609	0.443	0.6885	0.0521	-0.6364
Chr1B	30205238	snp	43	100	0.4742	0.4712	0.5581	0.02	-0.5381
Chr1B	30209009	snp	98	82	0.4908	0.4724	0.8265	0.122	-0.7046
Chr1B	30209051	snp	85	88	0.4108	0.4011	0.7176	0.0795	-0.6381
Chr1B	30210020	snp	26	63	0.6148	0.5446	0.6538	0.0159	-0.638
Chr1B	30213608	snp	51	105	0.4868	0.4538	0.7059	0.0571	-0.6487
Chr1B	30213617	snp	52	96	0.4391	0.4359	0.7308	0.0625	-0.6683
Chr1B	30228149	snp	60	76	0.5	0.4728	0.75	0.0789	-0.6711
Chr1B	30246474	indel	118	118	0.4322	0.4237	0.8644	0.1356	-0.7288
Chr1B	30248382	snp	47	91	0.5256	0.5118	0.6596	0.022	-0.6376
Chr1B	30248490	snp	35	102	0.5613	0.5132	0.6286	0.0098	-0.6188
Chr1B	30255509	snp	42	66	0.5346	0.4675	0.6905	0.1212	-0.5693
Chr1B	30265277	indel	75	68	0.419	0.4139	0.7867	0.1176	-0.669
Chr1B	30274247	snp	209	132	0.3732	0.364	0.9426	0.2197	-0.7229
Chr1B	30278584	snp	206	87	0.4842	0.3805	0.9175	0.1724	-0.7451
Chr1B	30313287	snp	146	94	0.4956	0.4693	0.8836	0.1489	-0.7346
Chr1B	30313913	snp	186	97	0.4246	0.4237	0.871	0.1237	-0.7473
Chr1B	30314516	snp	150	85	0.4345	0.4318	0.8533	0.1647	-0.6886
Chr1B	30338686	snp	35	68	0.5387	0.5336	0.7143	0.0882	-0.6261
Chr1B	30340612	snp	70	116	0.4441	0.43	0.7	0.069	-0.631
Chr1B	30345618	snp	38	84	0.5733	0.4893	0.6316	0.0357	-0.5959
Chr1B	30354395	snp	66	35	0.5593	0.5208	0.8182	0.1714	-0.6468
Chr1B	30357637	indel	98	117	0.4499	0.4405	0.7551	0.0513	-0.7038
Chr1B	30357699	snp	84	98	0.432	0.4116	0.7619	0.0306	-0.7313
Chr1B	30370898	snp	68	99	0.5159	0.4314	0.6324	0.0404	-0.5919
Chr1B	30450748	snp	46	60	0.5043	0.4725	0.587	0.0167	-0.5703
Chr1B	30454235	snp	46	49	0.4956	0.4534	0.913	0.102	-0.811
Chr1B	30455085	snp	49	56	0.5153	0.4949	0.7755	0.0893	-0.6862
Chr1B	30467564	indel	58	51	0.5085	0.4841	0.6724	0.1373	-0.5352
Chr1B	30467836	snp	103	113	0.4901	0.4627	0.7476	0.0708	-0.6768
Chr1B	30467842	snp	102	108	0.4254	0.4041	0.7647	0.0648	-0.6999
Chr1B	30485064	snp	77	102	0.4265	0.4236	0.7532	0.049	-0.7042
Chr1B	30487696	snp	49	87	0.4945	0.4652	0.5306	0.0115	-0.5191
Chr1B	30487715	snp	49	92	0.4765	0.4712	0.5918	0.0217	-0.5701
Chr1B	30510243	snp	79	87	0.4733	0.4721	0.8354	0.046	-0.7895
Chr1B	30521637	snp	89	95	0.5114	0.4328	0.7303	0.0316	-0.6988
Chr1B	30532418	snp	77	108	0.4253	0.4218	0.7143	0.0185	-0.6958
Chr1B	30532470	snp	77	73	0.4561	0.4505	0.8701	0.0411	-0.829
Chr1B	30536516	snp	70	80	0.425	0.4125	0.7286	0.075	-0.6536
Chr1B	30551814	snp	45	84	0.4817	0.4548	0.6667	0.0357	-0.631
Chr1B	30551816	snp	43	85	0.5308	0.4391	0.6512	0.0353	-0.6159
Chr1B	30551987	snp	43	101	0.4635	0.4407	0.5581	0.0099	-0.5482
Chr1B	30571790	snp	88	124	0.4527	0.4512	0.8068	0.1129	-0.6939
Chr1B	30571815	snp	72	120	0.4028	0.4028	0.7639	0.0917	-0.6722
Chr1B	30574024	snp	83	92	0.5296	0.4514	0.6988	0.0652	-0.6336
Chr1B	30602402	indel	59	95	0.441	0.4282	0.7119	0.2526	-0.4592
Chr1B	30626569	snp	45	98	0.4993	0.4939	0.6222	0.051	-0.5712
Chr1B	30632325	snp	50	75	0.5	0.46	0.66	0.0267	-0.6333
Chr1B	30667882	indel	75	89	0.4061	0.4019	0.6933	0.0337	-0.6596
Chr1B	30781632	snp	86	106	0.4996	0.4024	0.7326	0.1038	-0.6288
Chr1B	30781703	snp	89	94	0.4508	0.4046	0.7303	0.1277	-0.6027
Chr1B	30783314	snp	33	82	0.5251	0.5192	0.7879	0.0488	-0.7391
Chr1B	30905540	snp	78	95	0.4571	0.4506	0.6538	0.0737	-0.5802
Chr1B	30937003	snp	82	121	0.4185	0.4177	0.6951	0.0992	-0.5959
Chr1B	31059872	indel	75	60	0.4633	0.46	0.6933	0.1167	-0.5767
Chr1B	31076489	snp	71	82	0.4435	0.4237	0.8451	0.1463	-0.6987
Chr1B	31077866	snp	73	83	0.4435	0.4281	0.7808	0.0964	-0.6844
Chr1B	31105272	indel	59	51	0.4649	0.4516	0.8814	0.1961	-0.6853
Chr1B	31120481	snp	59	57	0.534	0.5147	0.7458	0.0175	-0.7282
Chr1B	31151591	indel	82	98	0.4908	0.4724	0.7195	0.0918	-0.6277
Chr1B	31164223	snp	50	77	0.4732	0.4462	0.7	0.039	-0.661
Chr1B	31195688	snp	29	55	0.553	0.4821	0.6207	0.0545	-0.5661
Chr1B	31195747	snp	56	82	0.5475	0.4582	0.7143	0.0854	-0.6289
Chr1B	31195989	snp	55	78	0.4956	0.473	0.6182	0.0513	-0.5669
Chr1B	31306228	snp	39	87	0.4677	0.4668	0.5385	0.0115	-0.527
Chr1B	31306396	snp	35	68	0.5387	0.5336	0.7143	0.0294	-0.6849
Chr1B	31317220	snp	72	89	0.4579	0.4401	0.7361	0.1011	-0.635
Chr1B	31342014	snp	54	90	0.4333	0.4333	0.5926	0.0333	-0.5593
Chr1B	31349703	snp	71	102	0.4805	0.4481	0.6761	0.0588	-0.6172
Chr1B	31352396	snp	69	113	0.4575	0.4398	0.6377	0.0265	-0.6111
Chr1B	31352457	indel	128	103	0.4467	0.4256	0.6719	0.0583	-0.6136
Chr1B	31352487	snp	138	82	0.4353	0.3987	0.7899	0.0854	-0.7045
Chr1B	31354148	indel	115	123	0.433	0.4162	0.713	0.0813	-0.6317
Chr1B	31355260	snp	40	104	0.4904	0.4692	0.525	0.0288	-0.4962
Chr1B	31357297	snp	38	101	0.4953	0.4924	0.5526	0.0198	-0.5328
Chr1B	31357441	indel	57	82	0.4983	0.4983	0.7719	0.0976	-0.6744
Chr1B	31359432	snp	63	136	0.4299	0.4213	0.6508	0.0441	-0.6067
Chr1B	31366844	snp	41	70	0.5091	0.4906	0.6098	0.0571	-0.5526
Chr1B	31378500	snp	62	108	0.4621	0.4576	0.5645	0.037	-0.5275
Chr1B	31379996	indel	70	110	0.4416	0.4286	0.7714	0.1182	-0.6532
Chr1B	31391565	snp	72	81	0.4769	0.4614	0.8194	0.0617	-0.7577
Chr1B	31391847	snp	44	89	0.4923	0.4242	0.75	0	-0.75
Chr1B	31391946	snp	66	96	0.518	0.4811	0.8485	0.0833	-0.7652
Chr1B	31391984	snp	92	115	0.4565	0.4239	0.8587	0.1043	-0.7543
Chr1B	31395176	snp	25	55	0.6073	0.6073	0.76	0.1091	-0.6509
Chr1B	31403598	snp	102	100	0.4271	0.4057	0.7745	0.12	-0.6545
Chr1B	31403619	snp	107	105	0.433	0.4233	0.7944	0.0952	-0.6992
Chr1B	31406335	snp	93	100	0.4534	0.4234	0.828	0.04	-0.788
Chr1B	31406336	snp	93	99	0.4167	0.393	0.8172	0.0404	-0.7768
Chr1B	31429867	snp	58	51	0.5085	0.4841	0.6207	0.0196	-0.6011
Chr1B	31431175	snp	35	75	0.4857	0.4457	0.4857	0	-0.4857
Chr1B	31437786	snp	68	113	0.4491	0.44	0.75	0.0442	-0.7058
Chr1B	31438869	snp	90	123	0.4488	0.4192	0.6889	0.0813	-0.6076
Chr1B	31442158	snp	63	120	0.4694	0.4627	0.7302	0.0417	-0.6885
Chr1B	31548590	snp	31	63	0.5218	0.5064	0.5806	0.0476	-0.533
Chr1B	32501614	snp	49	67	0.477	0.4566	0.7551	0.0746	-0.6805
Chr1B	32505743	snp	76	83	0.5233	0.4807	0.7763	0.0843	-0.692
Chr1B	32510891	snp	86	111	0.4405	0.4341	0.7093	0.0991	-0.6102
Chr1B	32516400	snp	61	108	0.4941	0.4536	0.6393	0.0648	-0.5745
Chr1B	32516929	indel	28	61	0.5234	0.5158	0.7143	0.1148	-0.5995
Chr1B	32517175	snp	42	50	0.5095	0.5019	0.8095	0.08	-0.7295
Chr1B	32524654	snp	94	82	0.4613	0.4141	0.8085	0.0732	-0.7353
Chr1B	32532327	snp	39	70	0.452	0.4491	0.5641	0.0571	-0.507
Chr1B	32546132	snp	61	61	0.459	0.4262	0.7377	0.0656	-0.6721
Chr1B	32546503	indel	67	77	0.4326	0.423	0.7761	0.2597	-0.5164
Chr1B	32549754	snp	46	104	0.4774	0.4674	0.587	0.0673	-0.5196
Chr1B	32551544	snp	83	102	0.3988	0.3971	0.7831	0.1078	-0.6753
Chr1B	32551600	snp	87	110	0.4156	0.4017	0.7931	0.0636	-0.7295
Chr1B	32577061	snp	64	114	0.4986	0.4293	0.7188	0.0351	-0.6837
Chr1B	32578516	snp	76	124	0.4355	0.4172	0.7105	0.0484	-0.6621
Chr1B	32582896	snp	78	104	0.4551	0.4103	0.7436	0.0385	-0.7051
Chr1B	32586187	snp	45	65	0.5145	0.4803	0.5778	0.0462	-0.5316
Chr1B	32586279	snp	76	85	0.4531	0.4511	0.7368	0.0706	-0.6663
Chr1B	32594256	snp	56	75	0.5143	0.4657	0.8929	0.0533	-0.8395
Chr1B	32594500	snp	71	63	0.4556	0.4538	0.8169	0.0952	-0.7217
Chr1B	32612153	snp	44	65	0.5486	0.4958	0.6591	0.0615	-0.5976
Chr1B	32614394	snp	18	84	0.5635	0.5159	0.6111	0.0238	-0.5873
Chr1B	32619396	indel	81	95	0.425	0.4231	0.6667	0.0842	-0.5825
Chr1B	32641975	snp	50	50	0.52	0.46	0.76	0.16	-0.6
Chr1B	32664227	snp	83	138	0.4811	0.4259	0.6386	0.0435	-0.5951
Chr1B	32680975	snp	49	94	0.4475	0.4405	0.5918	0.0106	-0.5812
Chr1B	32686820	snp	85	115	0.4266	0.4082	0.6706	0.087	-0.5836
Chr1B	32687850	snp	58	104	0.4605	0.4493	0.6379	0.0577	-0.5802
Chr1B	32689688	snp	104	107	0.4331	0.4229	0.7212	0.0374	-0.6838
Chr1B	32708105	snp	61	80	0.5236	0.4869	0.7541	0.0625	-0.6916
Chr1B	32708192	indel	59	86	0.472	0.4212	0.7627	0.0698	-0.6929
Chr1B	32725384	snp	70	103	0.4293	0.3836	0.7571	0.1068	-0.6503
Chr1B	32728266	indel	80	100	0.41	0.4025	0.8125	0.07	-0.7425
Chr1B	32728363	snp	70	95	0.4872	0.4586	0.7429	0.0421	-0.7008
Chr1B	32730874	indel	91	107	0.441	0.4054	0.6593	0.1028	-0.5565
Chr1B	32731494	snp	102	101	0.4189	0.4185	0.7647	0.1287	-0.636
Chr1B	32731536	snp	102	109	0.4835	0.4724	0.7647	0.1376	-0.6271
Chr1B	32732851	snp	82	125	0.4441	0.4277	0.7073	0.064	-0.6433
Chr1B	32733198	snp	89	95	0.5114	0.4328	0.7753	0.1368	-0.6384
Chr1B	32734614	snp	40	97	0.4745	0.4626	0.625	0.0515	-0.5735
Chr1B	32736387	snp	65	75	0.481	0.4492	0.7846	0.1333	-0.6513
Chr1B	32737738	snp	41	76	0.5417	0.5398	0.6098	0	-0.6098
Chr1B	32739350	snp	64	91	0.4469	0.436	0.7969	0.1429	-0.654
Chr1B	32741150	snp	64	68	0.455	0.4403	0.7031	0.0882	-0.6149
Chr1B	32746895	snp	68	62	0.5346	0.4787	0.8529	0.0806	-0.7723
Chr1B	32751393	indel	74	97	0.5093	0.445	0.6622	0.0928	-0.5694
Chr1B	32754577	snp	83	116	0.5109	0.4316	0.6506	0.0517	-0.5989
Chr1B	32769995	snp	68	124	0.4677	0.4412	0.5735	0.0806	-0.4929
Chr1B	32770111	indel	119	163	0.4282	0.4255	0.4874	0.0491	-0.4383
Chr1B	32770114	snp	109	148	0.4584	0.4333	0.5229	0.0541	-0.4689
Chr1B	32771454	snp	72	108	0.4398	0.4306	0.7778	0.1111	-0.6667
Chr1B	32771459	snp	79	114	0.4184	0.4057	0.7722	0.1053	-0.6669
Chr1B	32773859	snp	67	81	0.5318	0.4968	0.7463	0.0988	-0.6475
Chr1B	32782744	indel	90	170	0.4235	0.4229	0.5444	0.0294	-0.515
Chr1B	32782898	snp	114	173	0.4219	0.4099	0.6053	0.0405	-0.5648
Chr1B	32788050	snp	51	79	0.5058	0.4609	0.6667	0.1392	-0.5274
Chr1B	32861158	snp	100	125	0.452	0.44	0.71	0.088	-0.622
Chr1B	32861300	snp	43	104	0.5264	0.4445	0.6744	0.0673	-0.6071
Chr1B	32862762	snp	126	180	0.4611	0.4143	0.7143	0.1056	-0.6087
Chr1B	32872888	snp	31	63	0.5218	0.5064	0.7419	0.0476	-0.6943
Chr1B	32882027	snp	102	100	0.4271	0.4057	0.8235	0.12	-0.7035
Chr1B	32897436	snp	107	104	0.4331	0.4229	0.8972	0.1058	-0.7914
Chr1B	32899778	snp	82	110	0.465	0.447	0.7805	0.1364	-0.6441
Chr1B	32900232	snp	66	122	0.4826	0.4309	0.5909	0.041	-0.5499
Chr1B	32901806	snp	74	61	0.4375	0.428	0.7838	0.1639	-0.6198
Chr1B	32909708	snp	79	85	0.4527	0.4311	0.6962	0.0706	-0.6256
Chr1B	32910097	snp	67	57	0.5059	0.4629	0.7015	0.1754	-0.5261
Chr1B	32911545	snp	78	100	0.4764	0.4123	0.6667	0.18	-0.4867
Chr1B	32918931	snp	109	122	0.4182	0.411	0.7982	0.0984	-0.6998
Chr1B	32921416	snp	52	90	0.4581	0.4368	0.6538	0.0222	-0.6316
Chr1B	32923307	snp	41	62	0.5382	0.5067	0.6829	0.0645	-0.6184
Chr1B	32950751	snp	54	89	0.5008	0.4671	0.7222	0.0899	-0.6323
Chr1B	32953945	snp	39	83	0.5224	0.4952	0.8718	0.0361	-0.8357
Chr1B	32954051	snp	49	77	0.5417	0.4972	0.7959	0.0779	-0.718
Chr1B	32954828	snp	74	86	0.4428	0.4312	0.8108	0.1163	-0.6945
Chr1B	32963735	snp	31	50	0.4987	0.4942	0.8065	0.1	-0.7065
Chr1B	32966213	snp	62	67	0.4571	0.441	0.7903	0.0597	-0.7306
Chr1B	32970258	snp	95	91	0.4109	0.4076	0.7368	0.1538	-0.583
Chr1B	32978676	snp	53	87	0.4927	0.4715	0.7358	0.0805	-0.6554
Chr1B	32978729	snp	42	107	0.4577	0.4255	0.5952	0.028	-0.5672
Chr1B	32985292	snp	60	102	0.5157	0.4902	0.85	0.1373	-0.7127
Chr1B	32986459	snp	42	56	0.5	0.494	0.8571	0.0357	-0.8214
Chr1B	32986718	snp	61	79	0.5099	0.4526	0.7705	0.1013	-0.6692
Chr1B	32988143	snp	100	83	0.4649	0.409	0.8	0.1084	-0.6916
Chr1B	32998277	snp	68	82	0.5427	0.4379	0.8088	0.122	-0.6869
Chr1B	33000132	snp	100	112	0.4375	0.4354	0.83	0.1161	-0.7139
Chr1B	33005379	indel	93	103	0.4687	0.4357	0.7097	0.0583	-0.6514
Chr1B	33008322	snp	81	90	0.4951	0.4605	0.7284	0.1	-0.6284
Chr1B	33008539	snp	82	101	0.4476	0.411	0.7683	0.0594	-0.7089
Chr1B	33018430	snp	60	97	0.4447	0.4296	0.7167	0.1134	-0.6033
Chr1B	33018653	snp	46	92	0.4674	0.4239	0.7609	0.0217	-0.7391
Chr1B	33021835	snp	80	75	0.5692	0.4842	0.7125	0.0933	-0.6192
Chr1B	33024974	snp	53	77	0.508	0.4879	0.7547	0.1558	-0.5989
Chr1B	33042208	snp	74	66	0.4906	0.4505	0.8514	0.0909	-0.7604
Chr1B	33042904	snp	85	104	0.4965	0.4399	0.8118	0.1346	-0.6771
Chr1B	33046288	snp	57	61	0.4757	0.4605	0.7719	0.1148	-0.6572
Chr1B	33047170	snp	26	41	0.5253	0.5009	0.6154	0.0732	-0.5422
Chr1B	33048292	snp	59	71	0.5371	0.5147	0.7458	0.1408	-0.6049
Chr1B	33054386	snp	44	77	0.4805	0.4773	0.6364	0.0779	-0.5584
Chr1B	33054612	snp	40	66	0.4727	0.472	0.7	0.0606	-0.6394
Chr1B	33054630	snp	33	68	0.5499	0.5205	0.6364	0.0441	-0.5922
Chr1B	33055935	snp	113	133	0.455	0.4537	0.7345	0.0752	-0.6593
Chr1B	33055991	snp	142	117	0.4066	0.4056	0.7606	0.094	-0.6665
Chr1B	33056060	snp	87	108	0.5358	0.4371	0.6437	0.0278	-0.6159
Chr1B	33058353	snp	48	70	0.5006	0.4994	0.7917	0.0571	-0.7345
Chr1B	33083809	snp	31	94	0.4873	0.466	0.5161	0.0213	-0.4949
Chr1B	33084279	snp	90	106	0.4409	0.417	0.8333	0.0472	-0.7862
Chr1B	33084488	snp	92	108	0.4336	0.4163	0.8478	0.1019	-0.746
Chr1B	33101461	snp	57	73	0.4826	0.4552	0.6316	0.0548	-0.5768
Chr1B	33104680	snp	90	99	0.5677	0.4313	0.8333	0.1313	-0.702
Chr1B	33104989	snp	94	113	0.5269	0.4189	0.8191	0.0708	-0.7484
Chr1B	33105119	snp	69	105	0.4443	0.4302	0.6957	0.0762	-0.6195
Chr1B	33105197	snp	81	114	0.4337	0.4181	0.7284	0.0702	-0.6582
Chr1B	33105671	snp	143	142	0.453	0.3968	0.7483	0.1338	-0.6144
Chr1B	33105788	snp	110	107	0.457	0.402	0.8091	0.0748	-0.7343
Chr1B	33105815	snp	107	104	0.4331	0.4229	0.757	0.0865	-0.6705
Chr1B	33113081	snp	113	75	0.4061	0.4057	0.8673	0.1467	-0.7206
Chr1B	33115918	snp	165	130	0.48	0.4093	0.903	0.2154	-0.6876
Chr1B	33121206	snp	121	74	0.4885	0.4338	0.8843	0.2297	-0.6546
Chr1B	33129301	snp	148	145	0.3931	0.3922	0.4527	0.0483	-0.4044
Chr1B	33130106	snp	136	108	0.4058	0.3981	0.75	0.1574	-0.5926
Chr1B	33131451	snp	177	208	0.4206	0.4109	0.791	0.1202	-0.6708
Chr1B	33134690	snp	144	112	0.4315	0.4286	0.7708	0.1964	-0.5744
Chr1B	33135386	snp	192	189	0.4379	0.4072	0.7656	0.1111	-0.6545
Chr1B	33136006	snp	75	200	0.42	0.4183	0.64	0.055	-0.585
Chr1B	33147453	indel	202	107	0.3781	0.3742	0.8861	0.4673	-0.4188
Chr1B	33148434	snp	148	93	0.4259	0.3758	0.8243	0.1935	-0.6308
Chr1B	33480019	snp	70	62	0.4811	0.4525	0.7857	0.1129	-0.6728
Chr1B	33482141	snp	84	89	0.4367	0.4195	0.75	0.0899	-0.6601
Chr1B	33853034	snp	62	82	0.4933	0.4662	0.8548	0.1463	-0.7085
Chr1B	33862740	snp	45	145	0.4552	0.4444	0.5333	0.0414	-0.492
Chr1B	33867575	snp	36	81	0.5	0.466	0.6111	0.037	-0.5741
Chr1B	33907224	snp	52	90	0.4581	0.4368	0.5769	0.0556	-0.5214
Chr1B	33920886	indel	71	104	0.4491	0.4374	0.7606	0.1154	-0.6452
Chr1B	34021715	indel	66	81	0.4832	0.4719	0.7727	0.0864	-0.6863
Chr1B	34085029	snp	98	98	0.4694	0.4082	0.7551	0.1327	-0.6224
Chr1B	34102611	snp	37	106	0.4561	0.4549	0.5405	0.0283	-0.5122
Chr1B	34132590	snp	69	102	0.4587	0.4169	0.6667	0.0784	-0.5882
Chr1B	34132633	snp	49	61	0.538	0.464	0.7551	0.1148	-0.6403
Chr1B	34225737	snp	96	100	0.4583	0.4429	0.7917	0.07	-0.7217
Chr1B	34327275	indel	75	81	0.4044	0.403	0.84	0.1111	-0.7289
Chr1B	34340811	snp	56	72	0.496	0.4762	0.7679	0.1111	-0.6567
Chr1B	34391665	snp	64	72	0.5104	0.4601	0.7812	0.1528	-0.6285
Chr1B	34391767	indel	73	81	0.4531	0.412	0.8767	0.1852	-0.6915
Chr1B	34392088	snp	83	78	0.456	0.4378	0.8072	0.1154	-0.6918
Chr1B	34392108	indel	91	91	0.5055	0.4176	0.5495	0.011	-0.5385
Chr1B	34400852	snp	46	115	0.5043	0.4652	0.5652	0.0522	-0.513
Chr1B	34400894	snp	74	115	0.4137	0.3985	0.7162	0.0783	-0.638
Chr1B	34426261	indel	30	66	0.5424	0.5333	0.6667	0.0455	-0.6212
Chr1B	34426286	snp	31	62	0.5806	0.5806	0.6452	0.0484	-0.5968
Chr1B	34439361	snp	110	83	0.4984	0.432	0.7636	0.1325	-0.6311
Chr1B	34483258	snp	114	86	0.3994	0.3964	0.8684	0.186	-0.6824
Chr1B	34484422	snp	82	90	0.4482	0.4431	0.6951	0.1444	-0.5507
Chr1B	34491553	snp	79	82	0.4903	0.4551	0.7722	0.1463	-0.6258
Chr1B	34492495	snp	81	108	0.4259	0.4074	0.8025	0.1296	-0.6728
Chr1B	34504326	indel	67	82	0.4631	0.4469	0.7761	0.1341	-0.642
Chr1B	34506115	indel	83	81	0.4404	0.4166	0.7711	0.2716	-0.4995
Chr1B	34531124	indel	88	99	0.5025	0.4722	0.8295	0.2121	-0.6174
Chr1B	34535516	indel	88	104	0.4685	0.4257	0.8409	0.2019	-0.639
Chr1B	34535559	snp	92	75	0.5643	0.4848	0.8261	0.1067	-0.7194
Chr1B	34535927	snp	64	104	0.4784	0.4387	0.625	0.0577	-0.5673
Chr1B	34555672	snp	74	73	0.4978	0.4285	0.7027	0.1507	-0.552
Chr1B	34636260	snp	60	68	0.5902	0.5167	0.6833	0.0294	-0.6539
Chr1B	34637069	snp	113	83	0.4591	0.4181	0.7788	0.0964	-0.6824
Chr1B	34662861	snp	74	100	0.4378	0.4222	0.6216	0.05	-0.5716
Chr1B	34663332	snp	80	70	0.425	0.4125	0.9125	0.1571	-0.7554
Chr1B	34676709	snp	28	77	0.5617	0.5455	0.6429	0.0779	-0.5649
Chr1B	34709049	snp	76	65	0.5674	0.4379	0.8026	0.1077	-0.6949
Chr1B	34769800	snp	67	73	0.4662	0.4461	0.7761	0.0959	-0.6802
Chr1B	34785606	snp	55	118	0.4319	0.4282	0.6182	0.0254	-0.5928
Chr1B	34794368	snp	48	107	0.4624	0.4595	0.6042	0.0187	-0.5855
Chr1B	34807829	snp	44	97	0.4716	0.4531	0.5227	0	-0.5227
Chr1B	34808467	snp	78	194	0.4697	0.442	0.5	0.0258	-0.4742
Chr1B	34858158	snp	60	89	0.4738	0.4695	0.7833	0.0449	-0.7384
Chr1B	34874555	indel	76	96	0.4298	0.4112	0.8684	0.125	-0.7434
Chr1B	34899350	indel	81	82	0.4597	0.4484	0.5309	0.061	-0.4699
Chr1B	34910181	snp	81	88	0.5135	0.4349	0.7531	0.1477	-0.6054
Chr1B	34910932	snp	64	68	0.455	0.4403	0.8594	0.1029	-0.7564
Chr1B	34917623	snp	31	92	0.5561	0.5235	0.6452	0.0326	-0.6126
Chr1B	34924588	snp	102	95	0.4329	0.4209	0.7745	0.0737	-0.7008
Chr1B	34924758	snp	94	85	0.4786	0.4702	0.8191	0.0824	-0.7368
Chr1B	34941033	snp	88	126	0.4087	0.404	0.8182	0.1984	-0.6198
Chr1B	34941153	snp	84	116	0.4795	0.4626	0.8095	0.1379	-0.6716
Chr1B	34941156	snp	84	115	0.4804	0.4337	0.8095	0.1304	-0.6791
Chr1B	34942042	indel	78	84	0.5018	0.446	0.6923	0.1071	-0.5852
Chr1B	34942051	snp	72	76	0.4481	0.4466	0.75	0.1053	-0.6447
Chr1B	34947989	snp	75	73	0.5379	0.5127	0.8267	0.0959	-0.7308
Chr1B	34948024	indel	89	87	0.4432	0.4343	0.8539	0.2644	-0.5896
Chr1B	34959599	indel	118	104	0.4268	0.4229	0.8136	0.1731	-0.6405
Chr1B	34967637	snp	39	75	0.4636	0.4533	0.6923	0.0667	-0.6256
Chr1B	34981506	snp	66	45	0.5283	0.4677	0.9091	0.1333	-0.7758
Chr1B	35005899	indel	93	84	0.4693	0.4658	0.8172	0.3095	-0.5077
Chr1B	35010032	snp	119	94	0.4797	0.4718	0.7647	0.0745	-0.6902
Chr1B	35010194	indel	71	51	0.4775	0.4745	0.7887	0.2353	-0.5534
Chr1B	35013317	snp	49	64	0.4774	0.4487	0.8571	0.1719	-0.6853
Chr1B	35026213	snp	77	69	0.4359	0.4274	0.7922	0.1014	-0.6908
Chr1B	35031307	snp	100	102	0.4271	0.4057	0.51	0.049	-0.461
Chr1B	35032252	snp	43	52	0.5215	0.5143	0.7674	0.0769	-0.6905
Chr1B	35032301	snp	48	62	0.5148	0.4778	0.7917	0.0968	-0.6949
Chr1B	35035501	snp	53	77	0.508	0.4879	0.6981	0.0649	-0.6332
Chr1B	35048067	snp	37	55	0.4747	0.4658	0.5676	0.0364	-0.5312
Chr1B	35061883	snp	70	80	0.425	0.4125	0.8571	0.125	-0.7321
Chr1B	35066481	snp	81	108	0.4259	0.4074	0.7654	0.1852	-0.5802
Chr1B	35075209	snp	68	110	0.4578	0.4227	0.75	0.0818	-0.6682
Chr1B	35088027	snp	58	184	0.4888	0.4134	0.5345	0.0217	-0.5127
Chr1B	35089568	indel	94	169	0.4275	0.4061	0.6489	0.0592	-0.5898
Chr1B	35094070	snp	85	95	0.4427	0.4279	0.6471	0.0421	-0.605
Chr1B	35094293	snp	78	108	0.4509	0.4402	0.5385	0.0833	-0.4551
Chr1B	35129279	snp	59	71	0.5371	0.5147	0.661	0.0563	-0.6047
Chr1B	35146363	snp	61	70	0.489	0.4377	0.8197	0.1571	-0.6625
Chr1B	35171037	snp	68	41	0.486	0.486	0.6618	0.122	-0.5398
Chr1B	35181336	snp	48	40	0.5792	0.5083	0.7083	0.125	-0.5833
Chr1B	35181338	snp	47	41	0.5584	0.5407	0.7447	0.1463	-0.5983
Chr1B	35228627	snp	91	123	0.4192	0.4078	0.8901	0.122	-0.7682
Chr1B	35228928	snp	50	122	0.4505	0.4348	0.68	0.0082	-0.6718
Chr1B	35233904	indel	55	68	0.4297	0.4289	0.5636	0.1029	-0.4607
Chr1B	35235622	snp	44	51	0.5673	0.553	0.6818	0.0588	-0.623
Chr1B	35301342	indel	120	174	0.4365	0.4178	0.6	0.0575	-0.5425
Chr1B	35303904	indel	105	227	0.4083	0.3884	0.5905	0.0749	-0.5156
Chr1B	35306023	snp	50	101	0.4727	0.4533	0.64	0.0891	-0.5509
Chr1B	35306069	snp	62	117	0.4628	0.4467	0.5806	0.094	-0.4866
Chr1B	35313223	indel	94	180	0.4702	0.4285	0.5426	0.05	-0.4926
Chr1B	35315188	snp	114	212	0.4781	0.4282	0.5965	0.0425	-0.554
Chr1B	35315784	indel	112	228	0.3952	0.3943	0.5893	0.0833	-0.506
Chr1B	35334858	indel	104	232	0.4463	0.4151	0.5865	0.125	-0.4615
Chr1B	38485002	indel	82	130	0.4176	0.4047	0.5732	0.0231	-0.5501
Chr1B	38488467	snp	51	126	0.4468	0.4276	0.4902	0.0238	-0.4664
Chr1B	38488728	snp	75	120	0.45	0.42	0.5867	0.075	-0.5117
Chr1B	38491168	snp	46	98	0.5594	0.4459	0.6957	0.051	-0.6446
Chr1B	38491546	snp	62	88	0.4729	0.4282	0.5323	0	-0.5323
Chr1B	38503986	indel	75	183	0.4345	0.4144	0.5467	0.0383	-0.5084
Chr1B	38520093	snp	67	116	0.4611	0.4595	0.5075	0.0172	-0.4902
Chr1B	38520836	snp	59	115	0.451	0.441	0.6949	0.0348	-0.6601
Chr1B	38523070	snp	87	114	0.4468	0.4456	0.6207	0.0877	-0.533
Chr1B	38566457	snp	65	84	0.415	0.4101	0.8	0.0833	-0.7167
Chr1B	43055518	snp	88	170	0.4281	0.4088	0.5114	0.0647	-0.4467
Chr1B	43056279	snp	75	182	0.4131	0.4107	0.5067	0.0385	-0.4682
Chr1B	43056299	indel	94	203	0.4133	0.3969	0.5319	0.0246	-0.5073
Chr1B	43057762	snp	61	157	0.4558	0.4501	0.5574	0.0382	-0.5192
Chr1B	43058472	snp	52	82	0.478	0.4728	0.5385	0.0122	-0.5263
Chr1B	43059028	snp	98	202	0.4135	0.4061	0.4592	0.0347	-0.4245
Chr1B	43063646	snp	100	85	0.4482	0.4424	0.89	0.1412	-0.7488
Chr1B	43113779	indel	61	92	0.444	0.4389	0.5738	0.0326	-0.5412
Chr1B	43165451	snp	43	60	0.5407	0.4578	0.6512	0.0333	-0.6178
Chr1B	43200356	snp	58	87	0.4598	0.454	0.7586	0.069	-0.6897
Chr1B	43208818	snp	50	74	0.5162	0.4768	0.7	0.0405	-0.6595
Chr1B	43208828	indel	52	81	0.4537	0.4387	0.7115	0.0617	-0.6498
Chr1B	43238572	snp	38	28	0.5752	0.5752	0.8684	0.0357	-0.8327
Chr1B	43250752	snp	88	80	0.5	0.5	0.8182	0.1	-0.7182
Chr1B	43250780	snp	89	83	0.4781	0.4661	0.8427	0.0964	-0.7463
Chr1B	43361252	snp	83	82	0.4546	0.4434	0.8434	0.122	-0.7214
Chr1B	43364887	snp	36	77	0.57	0.4773	0.6944	0.039	-0.6555
Chr1B	43365171	indel	75	95	0.5025	0.4554	0.84	0.2316	-0.6084
Chr1B	43371477	snp	67	81	0.5318	0.4968	0.6418	0.0741	-0.5677
Chr1B	43375157	snp	67	63	0.5231	0.5063	0.7761	0.0952	-0.6809
Chr1B	43924606	indel	74	87	0.4998	0.4498	0.6622	0.069	-0.5932
Chr1B	43924669	snp	46	59	0.5111	0.4775	0.6739	0.0678	-0.6061
Chr1B	43951357	snp	80	97	0.4732	0.462	0.8	0.0722	-0.7278
Chr1B	43957705	snp	118	152	0.3951	0.3894	0.661	0.0329	-0.6281
Chr1B	43957897	snp	80	139	0.5073	0.4573	0.6	0.0216	-0.5784
Chr1B	43958721	snp	89	131	0.4488	0.4303	0.6067	0.0916	-0.5151
Chr1B	43959217	indel	70	140	0.4714	0.4643	0.5571	0.05	-0.5071
Chr1B	43960185	snp	45	85	0.5725	0.4771	0.6	0.0235	-0.5765
Chr1B	43960760	snp	76	159	0.4361	0.4206	0.8158	0.0943	-0.7214
Chr1B	44057488	snp	78	84	0.5018	0.446	0.7949	0.131	-0.6639
Chr1B	46737880	snp	80	86	0.5023	0.4826	0.675	0.1512	-0.5238
Chr1B	46744880	snp	67	79	0.461	0.4126	0.7015	0.0759	-0.6255
Chr1B	46744981	snp	66	78	0.4977	0.4266	0.7273	0.0769	-0.6503
Chr1B	46751135	snp	67	71	0.4488	0.433	0.7313	0.0986	-0.6328
Chr1B	47926035	snp	89	110	0.4384	0.4057	0.6629	0.1818	-0.4811
Chr1B	47926664	snp	61	66	0.5333	0.4814	0.7541	0.0758	-0.6783
Chr1B	47926665	snp	57	66	0.4864	0.4593	0.7368	0.0758	-0.6611
Chr1B	47926729	snp	51	80	0.4505	0.4363	0.6863	0.0625	-0.6238
Chr1B	47947522	snp	60	76	0.5	0.4728	0.7833	0.1053	-0.6781
Chr1B	47947525	snp	58	76	0.5703	0.4651	0.7759	0.1053	-0.6706
Chr1B	47974172	snp	61	89	0.4386	0.4362	0.7049	0.0899	-0.615
Chr1B	47974205	snp	51	84	0.4755	0.4279	0.6078	0.0595	-0.5483
Chr1B	47977992	indel	62	50	0.5052	0.4858	0.7097	0.08	-0.6297
Chr1B	48060870	snp	54	56	0.5642	0.5251	0.6111	0.0357	-0.5754
Chr1B	48064932	snp	91	69	0.4684	0.4459	0.8352	0.2754	-0.5598
Chr1B	48064992	snp	85	71	0.4335	0.4313	0.7765	0.2535	-0.5229
Chr1B	48067810	snp	93	93	0.4731	0.4086	0.7527	0.172	-0.5806
Chr1B	48076470	snp	62	70	0.4811	0.4525	0.6774	0.1429	-0.5346
Chr1B	48286608	snp	53	68	0.4922	0.4922	0.717	0.1471	-0.5699
Chr1B	48326788	snp	49	67	0.477	0.4566	0.5918	0.0597	-0.5321
Chr1B	48345564	snp	50	88	0.4473	0.4359	0.62	0.0795	-0.5405
Chr1B	48366206	snp	90	83	0.4201	0.4127	0.7222	0.0602	-0.662
Chr1B	48367924	snp	40	69	0.5022	0.5022	0.6	0.029	-0.571
Chr1B	48368658	snp	78	78	0.4744	0.4487	0.7692	0.0897	-0.6795
Chr1B	48379109	snp	75	80	0.5692	0.4842	0.7333	0.1375	-0.5958
Chr1B	48379374	snp	53	91	0.4626	0.4595	0.5849	0.0879	-0.497
Chr1B	48383972	snp	44	73	0.4533	0.4346	0.6136	0.0411	-0.5725
Chr1B	48384071	snp	68	78	0.4898	0.4793	0.7206	0.1154	-0.6052
Chr1B	48388095	snp	28	45	0.5103	0.5095	0.5714	0.0444	-0.527
Chr1B	48390357	snp	62	91	0.5427	0.4607	0.6613	0.1099	-0.5514
Chr1B	48390387	snp	65	86	0.4714	0.4358	0.6462	0.1047	-0.5415
Chr1B	48393553	snp	57	92	0.4876	0.4434	0.614	0.0217	-0.5923
Chr1B	48394430	snp	91	84	0.4432	0.4121	0.6484	0.0595	-0.5888
Chr1B	48402809	indel	92	91	0.3992	0.3985	0.7609	0.2527	-0.5081
Chr1B	48404345	snp	34	75	0.4929	0.4929	0.7353	0.0133	-0.722
Chr1B	48404564	snp	71	59	0.5371	0.5147	0.7887	0.0508	-0.7379
Chr1B	48515887	snp	67	108	0.4757	0.4485	0.6866	0.0926	-0.594
Chr1B	48521806	snp	40	87	0.4836	0.4566	0.575	0.069	-0.506
Chr1B	48552222	indel	97	109	0.4258	0.4189	0.7216	0.211	-0.5106
Chr1B	48579256	snp	93	119	0.4334	0.4159	0.5269	0.0336	-0.4933
Chr1B	48581168	snp	87	72	0.4583	0.4234	0.7931	0.1528	-0.6403
Chr1B	48605446	snp	95	109	0.4306	0.4079	0.6842	0.1193	-0.5649
Chr1B	48606476	snp	150	120	0.4717	0.4083	0.7733	0.1083	-0.665
Chr1B	48615510	indel	66	60	0.4712	0.4697	0.7879	0.2	-0.5879
Chr1B	48616797	snp	101	99	0.4884	0.4387	0.703	0.1515	-0.5515
Chr1B	48635535	snp	120	117	0.4267	0.3927	0.7417	0.0513	-0.6904
Chr1B	48662016	snp	138	137	0.4623	0.4392	0.7101	0.073	-0.6372
Chr1B	48662908	snp	59	82	0.5019	0.4944	0.7119	0.0976	-0.6143
Chr1B	48673081	snp	63	61	0.4848	0.4827	0.6984	0.1475	-0.5509
Chr1B	48684051	snp	50	93	0.4222	0.4127	0.62	0.0323	-0.5877
Chr1B	48684242	indel	115	130	0.4197	0.412	0.6435	0.0923	-0.5512
Chr1B	48711463	indel	141	98	0.4462	0.4425	0.8865	0.3265	-0.56
Chr1B	48711469	snp	135	91	0.4443	0.4333	0.8667	0.2857	-0.581
Chr1B	48867899	snp	39	69	0.476	0.4749	0.5385	0.029	-0.5095
Chr1B	48895866	snp	43	62	0.4932	0.4842	0.6047	0.0161	-0.5885
Chr1B	48905091	snp	81	89	0.453	0.4318	0.7037	0.1348	-0.5689
Chr1B	48921681	snp	73	121	0.4144	0.407	0.7397	0.0992	-0.6406
Chr1B	48923516	snp	123	124	0.4654	0.4089	0.7724	0.1613	-0.6111
Chr1B	48944661	snp	96	98	0.4955	0.4741	0.7083	0.0918	-0.6165
Chr1B	48984050	snp	78	92	0.4769	0.4362	0.641	0.1196	-0.5215
Chr1B	49008510	snp	78	85	0.4976	0.4548	0.7821	0.1647	-0.6173
Chr1B	49008660	snp	67	89	0.5028	0.4613	0.7164	0.1236	-0.5928
Chr1B	49012524	snp	49	74	0.505	0.457	0.6531	0.0541	-0.599
Chr1B	49024237	snp	85	92	0.4477	0.4269	0.6588	0.0435	-0.6153
Chr1B	49024369	snp	69	82	0.4632	0.4083	0.6522	0.1341	-0.518
Chr1B	49072018	snp	50	86	0.4772	0.4693	0.7	0.0814	-0.6186
Chr1B	49127961	snp	103	76	0.4443	0.4039	0.7961	0.2105	-0.5856
Chr1B	49135978	snp	108	115	0.4445	0.426	0.713	0.2261	-0.4869
Chr1B	49157223	snp	113	125	0.4482	0.4457	0.7788	0.104	-0.6748
Chr1B	49178708	snp	53	83	0.486	0.4656	0.5849	0.0482	-0.5367
Chr1B	49179681	snp	50	46	0.5174	0.5043	0.68	0.1522	-0.5278
Chr1B	49186657	snp	72	102	0.4477	0.4404	0.7778	0.098	-0.6797
Chr1B	49206724	snp	46	59	0.5111	0.4775	0.6957	0.0847	-0.6109
Chr1B	49206727	snp	44	54	0.5008	0.4823	0.7045	0.1111	-0.5934
Chr1B	49208213	snp	73	93	0.4475	0.4367	0.7945	0.172	-0.6225
Chr1B	49279270	snp	85	54	0.4416	0.4314	0.8941	0.3148	-0.5793
Chr1B	49282544	snp	83	79	0.474	0.4679	0.6867	0.0633	-0.6235
Chr1B	49282548	snp	84	79	0.4827	0.4723	0.6786	0.0633	-0.6153
Chr1B	49312081	snp	91	107	0.441	0.4054	0.6374	0.1028	-0.5346
Chr1B	49314470	snp	77	95	0.4413	0.4276	0.7403	0.1474	-0.5929
Chr1B	49321859	indel	66	81	0.4832	0.4719	0.6667	0.0988	-0.5679
Chr1B	49351117	snp	62	51	0.4513	0.4421	0.7581	0.1765	-0.5816
Chr1B	49445576	snp	41	72	0.5969	0.4997	0.7805	0.1389	-0.6416
Chr1B	49450354	snp	56	85	0.5504	0.4798	0.6786	0.1059	-0.5727
Chr1B	50226901	snp	86	106	0.4996	0.4024	0.686	0.0566	-0.6294
Chr1B	50270017	snp	112	112	0.4018	0.3929	0.75	0.0893	-0.6607
Chr1B	50292440	snp	94	64	0.511	0.4515	0.8723	0.1406	-0.7317
Chr1B	50295954	snp	54	60	0.5093	0.4704	0.7593	0.1667	-0.5926
Chr1B	50335765	snp	89	105	0.4109	0.3936	0.5955	0.0571	-0.5384
Chr1B	50364783	snp	69	69	0.4638	0.4493	0.6812	0.1014	-0.5797
Chr1B	50469187	indel	66	70	0.4532	0.4424	0.6515	0.0714	-0.5801
Chr1B	50478416	snp	58	75	0.488	0.4825	0.6034	0.0933	-0.5101
Chr1B	50482314	snp	39	78	0.5	0.4872	0.6154	0.0385	-0.5769
Chr1B	50501412	snp	65	95	0.4972	0.4308	0.6	0.0947	-0.5053
Chr1B	50504909	snp	66	90	0.4495	0.4182	0.7424	0.1111	-0.6313
Chr1B	50518544	snp	59	76	0.4788	0.4619	0.6949	0.1184	-0.5765
Chr1B	50542825	snp	69	84	0.4415	0.4389	0.6667	0.1667	-0.5
Chr1B	50867439	snp	61	71	0.489	0.4373	0.6393	0.1127	-0.5267
Chr1B	50867498	snp	61	75	0.4946	0.4721	0.7213	0.12	-0.6013
Chr1B	50888038	indel	82	86	0.4393	0.4365	0.7805	0.1628	-0.6177
Chr1B	50889546	snp	62	77	0.5015	0.4235	0.7258	0.1688	-0.557
Chr1B	50890210	snp	66	81	0.4832	0.4719	0.7273	0.2099	-0.5174
Chr1B	50902698	indel	72	82	0.4976	0.4519	0.75	0.1829	-0.5671
Chr1B	50902704	snp	63	70	0.519	0.4587	0.7302	0.1143	-0.6159
Chr1B	50902708	snp	63	73	0.4966	0.4808	0.7143	0.0959	-0.6184
Chr1B	50938456	snp	46	51	0.5102	0.471	0.6957	0.1765	-0.5192
Chr1B	50947687	snp	62	85	0.4757	0.467	0.7097	0.0824	-0.6273
Chr1B	50956601	snp	51	71	0.4775	0.4745	0.6863	0.1549	-0.5313
Chr1B	50984860	snp	54	87	0.5064	0.4719	0.5741	0.0345	-0.5396
Chr1B	50985416	snp	60	34	0.5059	0.4824	0.8833	0.1765	-0.7069
Chr1B	51047807	snp	49	62	0.4928	0.4434	0.5918	0.0806	-0.5112
Chr1B	51185736	snp	65	85	0.457	0.4552	0.7231	0.1765	-0.5466
Chr1B	51193622	snp	61	81	0.4663	0.4416	0.6066	0.0988	-0.5078
Chr1B	51193647	snp	65	84	0.415	0.4101	0.5231	0.0238	-0.4993
Chr1B	51515710	snp	94	110	0.4356	0.4311	0.6596	0.1	-0.5596
Chr1B	51521597	indel	87	104	0.4509	0.401	0.6897	0.1154	-0.5743
Chr1B	51612870	snp	63	108	0.4378	0.4193	0.5714	0.0648	-0.5066
Chr1B	51835025	indel	84	119	0.4181	0.4034	0.7857	0.1933	-0.5924
Chr1B	51857627	snp	102	127	0.3811	0.381	0.5784	0.1181	-0.4603
Chr1B	51858197	snp	66	92	0.4404	0.4312	0.6818	0.1196	-0.5623
Chr1B	51859482	snp	70	84	0.481	0.431	0.7	0.1071	-0.5929
Chr1B	51910427	snp	44	48	0.5057	0.5019	0.7955	0.1875	-0.608
Chr1B	51964235	snp	76	83	0.5233	0.4807	0.6842	0.0843	-0.5999
Chr1B	51966770	indel	57	69	0.508	0.4935	0.2807	0.8116	0.5309
Chr1B	51966774	indel	49	64	0.4774	0.4487	0.6939	0.125	-0.5689
Chr1B	52030107	snp	93	83	0.4283	0.4205	0.6452	0.0964	-0.5488
Chr1B	52035411	snp	34	75	0.4929	0.4929	0.6176	0.04	-0.5776
Chr1B	52035796	snp	79	90	0.4706	0.4518	0.6203	0.0556	-0.5647
Chr1B	52059599	snp	45	75	0.4978	0.4933	0.6444	0.0267	-0.6178
Chr1B	52071785	snp	81	115	0.4465	0.4406	0.716	0.113	-0.603
Chr1B	52078117	snp	90	86	0.4457	0.4432	0.7778	0.1279	-0.6499
Chr1B	52079457	snp	53	67	0.4492	0.4483	0.6226	0.1045	-0.5182
Chr1B	52086839	snp	72	79	0.4539	0.4237	0.7917	0.0506	-0.741
Chr1B	52182817	snp	56	46	0.5008	0.4635	0.75	0.1304	-0.6196
Chr1B	52185516	snp	74	100	0.4378	0.4222	0.6351	0.06	-0.5751
Chr1B	52212742	snp	95	120	0.4364	0.4123	0.6316	0.1167	-0.5149
Chr1B	52212801	snp	91	110	0.5166	0.4363	0.7143	0.1364	-0.5779
Chr1B	52217164	indel	60	65	0.491	0.4551	0.85	0.2154	-0.6346
Chr1B	52217174	indel	58	67	0.4774	0.4532	0.8448	0.2537	-0.5911
Chr1B	52336666	indel	69	100	0.4401	0.4016	0.7246	0.22	-0.5046
Chr1B	52351655	snp	58	71	0.4956	0.4801	0.7414	0.0986	-0.6428
Chr1B	52690378	snp	52	83	0.4921	0.4467	0.6154	0.0723	-0.5431
Chr1B	52690396	snp	47	86	0.4713	0.4614	0.6596	0.093	-0.5666
Chr1B	52694519	snp	81	81	0.4815	0.4691	0.7654	0.1728	-0.5926
Chr1B	52849485	snp	63	79	0.4929	0.4866	0.746	0.1139	-0.6321
Chr1B	52861573	indel	49	55	0.5325	0.5143	0.7143	0.1636	-0.5506
Chr1B	52871526	snp	77	65	0.4965	0.4551	0.7662	0.1538	-0.6124
Chr1B	52872573	snp	46	74	0.4771	0.4506	0.6304	0.0946	-0.5358
Chr1B	52887850	snp	56	99	0.4648	0.4174	0.6071	0.0505	-0.5566
Chr1B	52909871	snp	55	92	0.4375	0.4304	0.7455	0.0761	-0.6694
Chr1B	52916389	snp	54	60	0.5093	0.4704	0.8333	0.2	-0.6333
Chr1B	53285552	indel	90	81	0.4951	0.4605	0.7	0.1605	-0.5395
Chr1B	53285553	indel	89	82	0.4527	0.4453	0.7079	0.1585	-0.5493
Chr1B	53289242	snp	80	74	0.4432	0.4412	0.725	0.1892	-0.5358
Chr1B	53289651	snp	79	79	0.4684	0.3924	0.7215	0.2405	-0.481
Chr1B	53320236	snp	79	82	0.4903	0.4551	0.7089	0.1707	-0.5381
Chr1B	53320663	snp	81	79	0.4502	0.4243	0.716	0.1519	-0.5642
Chr1B	53324014	snp	53	82	0.494	0.4443	0.7547	0.122	-0.6328
Chr1B	53326373	snp	74	88	0.4619	0.4484	0.5946	0.1136	-0.481
Chr1B	53326558	indel	68	88	0.4626	0.4432	0.5735	0.0795	-0.494
Chr1B	53354606	snp	54	73	0.4805	0.4571	0.6667	0.1096	-0.5571
Chr1B	53355106	snp	67	115	0.4816	0.4469	0.7015	0.1043	-0.5971
Chr1B	53358470	snp	55	73	0.5352	0.4944	0.6545	0.0959	-0.5587
Chr1B	53359045	indel	64	86	0.4826	0.4786	0.6094	0.093	-0.5164
Chr1B	53377762	snp	59	61	0.4507	0.4501	0.5932	0.0492	-0.544
Chr1B	53380914	snp	79	84	0.4827	0.4723	0.7595	0.0833	-0.6762
Chr1B	53380931	snp	81	87	0.4845	0.404	0.7778	0.1034	-0.6743
Chr1B	53381077	snp	61	75	0.4946	0.4721	0.7541	0.1467	-0.6074
Chr1B	53381972	snp	72	96	0.4444	0.3958	0.5833	0.1146	-0.4688
Chr1B	53383667	snp	107	111	0.4393	0.3933	0.757	0.1351	-0.6219
Chr1B	53533019	snp	83	162	0.4386	0.4386	0.5783	0.0741	-0.5042
Chr1B	53538348	snp	76	124	0.4355	0.4172	0.5921	0.0484	-0.5437
Chr1B	53542060	snp	77	109	0.4063	0.4016	0.4805	0.0734	-0.4071
Chr1B	53609112	snp	89	156	0.3938	0.3905	0.6067	0.0769	-0.5298
Chr1B	53609130	indel	99	189	0.4069	0.4026	0.6465	0.1429	-0.5036
Chr1B	53614303	indel	126	156	0.4017	0.3984	0.6349	0.1987	-0.4362
Chr1B	53614473	indel	98	140	0.4735	0.4071	0.6735	0.15	-0.5235
Chr1B	53615732	snp	88	143	0.4047	0.4038	0.5341	0.049	-0.4851
Chr1B	53615904	snp	83	162	0.4386	0.4386	0.6024	0.1049	-0.4975
Chr1B	53616018	snp	76	144	0.4346	0.4159	0.5132	0.0486	-0.4645
Chr1B	53616558	snp	77	135	0.5368	0.4216	0.6104	0.0444	-0.5659
Chr1B	53616766	snp	76	150	0.4033	0.4023	0.5658	0.04	-0.5258
Chr1B	53617720	snp	103	127	0.4022	0.3919	0.6602	0.126	-0.5342
Chr1B	53617922	indel	87	142	0.4087	0.4046	0.5977	0.0986	-0.4991
Chr1B	53619082	snp	114	199	0.4253	0.3764	0.5175	0.0754	-0.4422
Chr1B	53624031	snp	86	158	0.4732	0.4235	0.6279	0.0633	-0.5646
Chr1B	53624129	snp	80	161	0.4084	0.4022	0.6375	0.0559	-0.5816
Chr1B	53624786	snp	121	157	0.3961	0.3809	0.4959	0.0701	-0.4258
Chr1B	53625451	indel	131	223	0.4159	0.384	0.6412	0.1749	-0.4663
Chr1B	53625814	snp	142	192	0.4058	0.3966	0.6268	0.0417	-0.5851
Chr1B	53625823	indel	154	201	0.4781	0.4574	0.6883	0.1045	-0.5838
Chr1B	53625914	indel	109	215	0.4471	0.4125	0.6606	0.0372	-0.6233
Chr1B	53627234	snp	89	158	0.4026	0.397	0.4719	0.057	-0.4149
Chr1B	53630275	snp	102	137	0.4064	0.3845	0.6569	0.0876	-0.5693
Chr1B	53634034	indel	79	98	0.4485	0.4386	0.5316	0.0204	-0.5112
Chr1B	53635294	snp	63	93	0.4828	0.467	0.5556	0.043	-0.5125
Chr1B	53641827	snp	59	78	0.4472	0.4422	0.6949	0.1282	-0.5667
Chr1B	53650720	indel	74	74	0.4595	0.4459	0.7838	0.2027	-0.5811
Chr1B	53663316	indel	98	109	0.4258	0.4218	0.6122	0.1376	-0.4746
Chr1B	53663365	snp	82	92	0.4626	0.4438	0.7561	0.163	-0.5931
Chr1B	53679637	snp	54	85	0.4416	0.4314	0.7593	0.1882	-0.571
Chr1B	53683552	snp	76	73	0.4503	0.4382	0.7368	0.137	-0.5999
Chr1B	53703263	snp	100	118	0.4749	0.4542	0.76	0.178	-0.582
Chr1B	53706414	snp	109	137	0.462	0.4199	0.7706	0.146	-0.6247
Chr1B	53710874	snp	87	93	0.4164	0.4108	0.6782	0.1398	-0.5384
Chr1B	53717139	indel	82	110	0.465	0.447	0.5122	0.0455	-0.4667
Chr1B	53719458	indel	82	104	0.4599	0.4547	0.7927	0.2885	-0.5042
Chr1B	53719480	snp	69	86	0.4949	0.466	0.7536	0.1047	-0.649
Chr1B	53720572	snp	62	88	0.4729	0.4282	0.629	0.1477	-0.4813
Chr1B	53720668	snp	45	35	0.6444	0.4762	0.8222	0.1714	-0.6508
Chr1B	53722814	snp	69	91	0.4684	0.4459	0.6812	0.0879	-0.5932
Chr1B	53722833	snp	68	72	0.4444	0.4436	0.7206	0.125	-0.5956
Chr1B	53738635	snp	74	81	0.4798	0.4716	0.7703	0.1728	-0.5974
Chr1B	53757279	snp	86	102	0.4537	0.4188	0.7791	0.1569	-0.6222
Chr1B	53758779	indel	57	58	0.4428	0.4419	0.7018	0.2069	-0.4949
Chr1B	53773019	snp	42	64	0.535	0.5275	0.7619	0.1406	-0.6213
Chr1B	53773055	snp	64	88	0.4631	0.4574	0.7031	0.1364	-0.5668
Chr1B	53773091	indel	111	102	0.4854	0.402	0.8378	0.2353	-0.6025
Chr1B	53790071	snp	89	104	0.421	0.4034	0.7753	0.1442	-0.6311
Chr1B	53791832	snp	89	116	0.4519	0.4061	0.6742	0.1724	-0.5017
Chr1B	53795265	snp	105	83	0.4537	0.4422	0.7238	0.1325	-0.5913
Chr1B	53804592	snp	59	70	0.5046	0.4939	0.8305	0.1571	-0.6734
Chr1B	53804693	snp	74	104	0.4319	0.4187	0.7027	0.1346	-0.5681
Chr1B	53806557	snp	58	99	0.493	0.4876	0.6379	0.0707	-0.5672
Chr1B	53817144	snp	92	97	0.4505	0.4304	0.6848	0.1443	-0.5405
Chr1B	53821894	snp	83	97	0.4342	0.4274	0.7108	0.1959	-0.515
Chr1B	53822148	snp	61	80	0.5236	0.4869	0.6066	0.0625	-0.5441
Chr1B	53826816	indel	79	91	0.4924	0.4695	0.8228	0.1538	-0.6689
Chr1B	53828442	snp	84	81	0.4713	0.4312	0.7024	0.1481	-0.5542
Chr1B	53836873	snp	44	67	0.4742	0.46	0.6136	0.1343	-0.4793
Chr1B	53839788	snp	55	110	0.4182	0.4182	0.6364	0.0909	-0.5455
Chr1B	53839882	snp	45	93	0.4774	0.4552	0.5778	0.0108	-0.567
Chr1B	53842259	snp	72	101	0.4172	0.4073	0.5694	0.1485	-0.4209
Chr1B	53843060	snp	87	116	0.4368	0.431	0.5747	0.0517	-0.523
Chr1B	53856819	snp	104	122	0.4535	0.4503	0.7308	0.1311	-0.5996
Chr1B	53856942	snp	102	103	0.405	0.3948	0.7549	0.2039	-0.551
Chr1B	53857165	snp	106	128	0.4341	0.4276	0.7264	0.0938	-0.6327
Chr1B	53862926	snp	77	100	0.4523	0.4503	0.8312	0.08	-0.7512
Chr1B	53862975	snp	76	105	0.5287	0.4575	0.8026	0.1238	-0.6788
Chr1B	53864264	snp	67	87	0.4958	0.4922	0.6716	0.1149	-0.5567
Chr1B	53869772	indel	113	134	0.4141	0.4058	0.6195	0.1269	-0.4926
Chr1B	53870825	snp	111	130	0.4658	0.386	0.6757	0.1231	-0.5526
Chr1B	53870844	snp	115	144	0.5014	0.4076	0.6348	0.1042	-0.5306
Chr1B	53870950	snp	90	132	0.4212	0.4066	0.6778	0.1439	-0.5338
Chr1B	53872546	snp	111	114	0.3959	0.3928	0.7117	0.114	-0.5977
Chr1B	53873303	snp	77	123	0.4297	0.4281	0.6104	0.1138	-0.4966
Chr1B	53874697	snp	96	96	0.4271	0.4167	0.6771	0.0625	-0.6146
Chr1B	53875694	snp	94	89	0.4508	0.4046	0.7979	0.1348	-0.663
Chr1B	53875742	snp	98	98	0.4694	0.4082	0.8163	0.1122	-0.7041
Chr1B	53876140	snp	116	86	0.4338	0.4252	0.7759	0.1628	-0.6131
Chr1B	53877200	snp	52	113	0.4198	0.4152	0.5	0.0177	-0.4823
Chr1B	53900002	snp	63	101	0.4292	0.4212	0.6984	0.1287	-0.5697
Chr1B	53900332	snp	64	101	0.429	0.4175	0.6719	0.0693	-0.6026
Chr1B	53990126	snp	119	170	0.4151	0.3874	0.5042	0.0118	-0.4924
Chr1B	54070283	snp	103	65	0.4715	0.4164	0.9223	0.3538	-0.5685
Chr1B	54078125	snp	105	107	0.433	0.4233	0.6857	0.1215	-0.5642
Chr1B	54081651	snp	108	90	0.4833	0.4704	0.7407	0.1556	-0.5852
Chr1B	54083524	snp	62	73	0.5462	0.4704	0.871	0.1507	-0.7203
Chr1B	54087819	snp	93	113	0.4303	0.3975	0.6882	0.0885	-0.5997
Chr1B	54091030	snp	82	119	0.4069	0.4048	0.7073	0.1681	-0.5392
Chr1B	54093120	snp	81	89	0.453	0.4318	0.7037	0.1573	-0.5464
Chr1B	54093200	snp	71	92	0.4799	0.4325	0.6479	0.1304	-0.5175
Chr1B	54104394	snp	70	81	0.4608	0.4238	0.7429	0.1481	-0.5947
Chr1B	54113449	snp	55	86	0.4679	0.4562	0.6545	0.0465	-0.608
Chr1B	54152270	indel	97	89	0.437	0.4052	0.6495	0.0899	-0.5596
Chr1B	54154616	snp	59	75	0.4719	0.4536	0.6102	0.1067	-0.5035
Chr1B	54160630	indel	98	99	0.4314	0.4306	0.6939	0.2525	-0.4414
Chr1B	54167587	snp	77	87	0.4789	0.4759	0.6623	0.0805	-0.5819
Chr1B	54167920	snp	93	134	0.4145	0.4121	0.5806	0.0672	-0.5135
Chr1B	54184333	snp	64	107	0.423	0.4228	0.5938	0.0374	-0.5564
Chr1B	54184468	snp	74	95	0.4259	0.4229	0.6486	0.1158	-0.5329
Chr1B	54186619	snp	70	73	0.4975	0.4975	0.6857	0.1507	-0.535
Chr1B	54188366	snp	74	105	0.432	0.421	0.5811	0.0571	-0.5239
Chr1B	54188884	snp	111	121	0.4383	0.4164	0.7207	0.1736	-0.5472
Chr1B	54197816	snp	59	105	0.4549	0.4336	0.5254	0.0476	-0.4778
Chr1B	54198298	indel	131	151	0.4119	0.3976	0.6641	0.1258	-0.5383
Chr1B	54201313	snp	92	123	0.4274	0.411	0.5978	0.1057	-0.4921
Chr1B	54203289	indel	66	108	0.5227	0.452	0.6364	0.1111	-0.5253
Chr1B	54203350	snp	72	109	0.4787	0.4507	0.5556	0.0367	-0.5189
Chr1B	54210137	snp	52	55	0.4944	0.4944	0.75	0.1636	-0.5864
Chr1B	54223080	snp	56	65	0.5038	0.4676	0.7321	0.1846	-0.5475
Chr1B	54231012	snp	84	91	0.4432	0.4121	0.5714	0.1099	-0.4615
Chr1B	54231680	snp	57	62	0.485	0.4479	0.807	0.2581	-0.549
Chr1B	54248027	snp	54	72	0.4583	0.4259	0.5926	0.0972	-0.4954
Chr1B	54249298	snp	58	60	0.4753	0.4603	0.7069	0.0333	-0.6736
Chr1B	54258301	snp	88	86	0.5399	0.4593	0.7273	0.186	-0.5412
Chr1B	54263103	snp	115	143	0.4434	0.4197	0.7478	0.1399	-0.608
Chr1B	54263110	snp	111	143	0.38	0.3781	0.7387	0.1119	-0.6269
Chr1B	54263259	snp	63	101	0.4292	0.4212	0.4921	0.0495	-0.4426
Chr1B	54264570	snp	80	127	0.4397	0.4133	0.6875	0.1339	-0.5536
Chr1B	54279568	snp	42	53	0.5076	0.4978	0.7619	0.2453	-0.5166
Chr1B	54281490	snp	76	95	0.4342	0.3947	0.6053	0.0737	-0.5316
Chr1B	54281567	snp	92	94	0.4956	0.472	0.6413	0.0638	-0.5775
Chr1B	54282920	snp	113	132	0.4794	0.41	0.7965	0.1515	-0.6449
Chr1B	54305752	snp	74	76	0.5213	0.4399	0.7838	0.1316	-0.6522
Chr1B	54331775	snp	72	81	0.4769	0.4614	0.7222	0.1728	-0.5494
Chr1B	54338982	snp	102	103	0.405	0.3948	0.7157	0.1553	-0.5603
Chr1B	54339598	snp	54	76	0.4435	0.441	0.537	0.0658	-0.4712
Chr1B	54385513	snp	81	112	0.4185	0.392	0.5926	0.1339	-0.4587
Chr1B	54386860	snp	87	117	0.422	0.4076	0.5172	0.0769	-0.4403
Chr1B	54387855	snp	64	78	0.4539	0.4155	0.6094	0.0513	-0.5581
Chr1B	54416456	snp	100	105	0.4548	0.4276	0.73	0.1524	-0.5776
Chr1B	54448212	snp	130	142	0.4343	0.3901	0.6538	0.1408	-0.513
Chr1B	54448430	snp	69	111	0.4649	0.4434	0.5652	0.027	-0.5382
Chr1B	54460781	indel	116	105	0.4702	0.3985	0.75	0.2381	-0.5119
Chr1B	54468658	snp	77	79	0.4761	0.4351	0.7403	0.2025	-0.5377
Chr1B	54468719	snp	75	89	0.4061	0.4019	0.7067	0.191	-0.5157
Chr1B	54469030	snp	83	99	0.4358	0.4183	0.6506	0.1515	-0.4991
Chr1B	54469180	snp	68	70	0.4361	0.4361	0.75	0.1286	-0.6214
Chr1B	54509118	snp	46	84	0.4984	0.4731	0.6304	0.119	-0.5114
Chr1B	54528484	snp	58	74	0.5559	0.4786	0.7069	0.1351	-0.5718
Chr1B	54539099	snp	74	80	0.4432	0.4412	0.5946	0.1375	-0.4571
Chr1B	54559691	snp	95	81	0.425	0.4231	0.6737	0.1728	-0.5008
Chr1B	54564782	snp	69	70	0.4807	0.4395	0.7681	0.1571	-0.611
Chr1B	54577617	snp	71	91	0.4388	0.423	0.6056	0.022	-0.5837
Chr1B	54586216	snp	58	77	0.4816	0.4772	0.7069	0.1299	-0.577
Chr1B	54608805	snp	71	75	0.508	0.4813	0.7183	0.1067	-0.6116
Chr1B	54620832	snp	63	62	0.4555	0.4552	0.6508	0.1774	-0.4734
Chr1B	54649785	snp	89	89	0.4719	0.427	0.6517	0.1348	-0.5169
Chr1B	54685243	snp	97	119	0.415	0.3985	0.6289	0.0924	-0.5364
Chr1B	54694102	snp	90	85	0.4366	0.415	0.5889	0.0824	-0.5065
Chr1B	54701921	snp	90	116	0.4228	0.4107	0.8	0.2241	-0.5759
Chr1B	54707999	snp	96	88	0.4384	0.4337	0.8646	0.2273	-0.6373
Chr1B	54711592	snp	84	86	0.4471	0.436	0.6548	0.1744	-0.4803
Chr1B	54754445	snp	82	82	0.4512	0.439	0.7805	0.1707	-0.6098
Chr1B	54758633	snp	82	75	0.5249	0.4829	0.6951	0.12	-0.5751
Chr1B	54760707	snp	92	113	0.4716	0.4486	0.5978	0.1062	-0.4916
Chr1B	54760731	snp	91	101	0.4349	0.4216	0.6593	0.1188	-0.5405
Chr1B	54784721	snp	68	97	0.4275	0.426	0.6176	0.0103	-0.6073
Chr1B	54793732	snp	105	80	0.4179	0.4071	0.7143	0.1625	-0.5518
Chr1B	54794072	snp	72	84	0.4861	0.4504	0.6667	0.1548	-0.5119
Chr1B	54795536	snp	51	94	0.5077	0.4864	0.7255	0.0957	-0.6297
Chr1B	54799315	snp	88	103	0.4748	0.4523	0.7273	0.0874	-0.6399
Chr1B	54801371	snp	49	83	0.4817	0.4669	0.6122	0.0723	-0.54
Chr1B	54802031	snp	71	77	0.4511	0.4467	0.7183	0.1299	-0.5884
Chr1B	54802061	snp	71	83	0.4492	0.4149	0.6479	0.0723	-0.5756
Chr1B	54802156	snp	65	87	0.4973	0.4702	0.6308	0.1149	-0.5158
Chr1B	54805668	snp	65	81	0.4701	0.4513	0.7385	0.1235	-0.615
Chr1B	54812673	snp	86	55	0.4679	0.4562	0.7558	0.1636	-0.5922
Chr1B	54820335	snp	43	43	0.5349	0.4884	0.8837	0.186	-0.6977
Chr1B	54834212	snp	81	55	0.4745	0.466	0.716	0.1455	-0.5706
Chr1B	54834244	snp	74	49	0.505	0.457	0.6892	0.1224	-0.5667
Chr1B	54839694	snp	91	103	0.423	0.4205	0.5604	0.1068	-0.4536
Chr1B	54845772	indel	80	72	0.4819	0.4597	0.575	0.0556	-0.5194
Chr1B	54870823	indel	56	67	0.4366	0.4248	0.6964	0.1343	-0.5621
Chr1B	54897724	snp	85	78	0.4976	0.4548	0.6941	0.0385	-0.6557
Chr1B	54905725	snp	59	79	0.4756	0.4673	0.678	0.1266	-0.5514
Chr1B	54915834	snp	45	71	0.4739	0.4739	0.6667	0.1408	-0.5258
Chr1B	54921361	snp	35	56	0.5143	0.5107	0.7143	0.1071	-0.6071
Chr1B	54926051	snp	78	98	0.4349	0.4239	0.7692	0.1429	-0.6264
Chr1B	54930068	snp	64	88	0.4631	0.4574	0.6875	0.0909	-0.5966
Chr1B	54947585	snp	31	64	0.495	0.4753	0.6452	0.1094	-0.5358
Chr1B	54949960	snp	67	83	0.4726	0.4726	0.7164	0.0964	-0.62
Chr1B	54951128	snp	79	93	0.4837	0.4173	0.7468	0.086	-0.6608
Chr1B	54960703	snp	98	68	0.4733	0.4451	0.7755	0.1471	-0.6285
Chr1B	54965544	snp	107	118	0.4519	0.4204	0.6729	0.1102	-0.5627
Chr1B	54967857	snp	61	46	0.5039	0.4711	0.7869	0.1957	-0.5912
Chr1B	54970079	snp	70	81	0.4608	0.4238	0.7	0.1358	-0.5642
Chr1B	54970174	snp	77	67	0.4326	0.423	0.8182	0.2388	-0.5794
Chr1B	54980065	snp	72	114	0.4539	0.4203	0.6111	0.114	-0.4971
Chr1B	54984398	snp	103	127	0.4022	0.3919	0.767	0.1417	-0.6253
Chr1B	54987974	snp	95	79	0.4099	0.4056	0.7158	0.1519	-0.5639
Chr1B	54988008	snp	101	86	0.4571	0.4351	0.7228	0.1744	-0.5484
Chr1B	54999319	indel	96	116	0.4343	0.4131	0.5625	0.0948	-0.4677
Chr1B	55015831	snp	64	60	0.4667	0.4552	0.7344	0.1667	-0.5677
Chr1B	55029752	snp	66	73	0.4606	0.4533	0.7727	0.137	-0.6357
Chr1B	55036963	snp	77	66	0.4848	0.4719	0.7403	0.1818	-0.5584
Chr1B	55038317	snp	68	84	0.4608	0.4405	0.7059	0.2381	-0.4678
Chr1B	55043933	indel	98	104	0.4186	0.418	0.6122	0.1731	-0.4392
Chr1B	55044542	snp	95	112	0.4884	0.4518	0.6526	0.1518	-0.5008
Chr1B	55046862	snp	53	51	0.4802	0.4643	0.6038	0.0784	-0.5253
Chr1B	55077394	snp	52	70	0.4885	0.4538	0.8269	0.1143	-0.7126
Chr1B	55123709	snp	70	95	0.4872	0.4586	0.6857	0.1895	-0.4962
Chr1B	55125769	snp	80	133	0.4491	0.4419	0.55	0.0827	-0.4673
Chr1B	55189246	snp	75	66	0.4855	0.4248	0.72	0.2121	-0.5079
Chr1B	55212075	indel	108	128	0.4262	0.4005	0.6019	0.1016	-0.5003
Chr1B	55217158	indel	102	77	0.4265	0.4236	0.7353	0.2987	-0.4366
Chr1B	55217366	snp	96	76	0.4298	0.4112	0.8229	0.1579	-0.665
Chr1B	55217603	snp	102	75	0.5184	0.44	0.8039	0.1733	-0.6306
Chr1B	55235736	snp	87	95	0.4351	0.4007	0.7011	0.1579	-0.5433
Chr1B	55240515	snp	95	115	0.4275	0.4073	0.5895	0.0957	-0.4938
Chr1B	55270462	snp	87	90	0.4686	0.4096	0.8161	0.1667	-0.6494
Chr1B	55301367	snp	72	111	0.4362	0.4354	0.7361	0.1351	-0.601
Chr1B	55301786	snp	88	69	0.4809	0.4797	0.7273	0.2319	-0.4954
Chr1B	55318808	snp	64	86	0.4826	0.4786	0.7344	0.1512	-0.5832
Chr1B	55333679	indel	57	91	0.4687	0.4556	0.5789	0.0879	-0.491
Chr1B	55334487	snp	47	79	0.5047	0.5042	0.6809	0.1266	-0.5543
Chr1B	55340108	snp	61	57	0.4757	0.4605	0.7049	0.193	-0.5119
Chr1B	55363056	snp	69	86	0.4949	0.466	0.7971	0.1395	-0.6576
Chr1B	55369727	snp	63	80	0.4528	0.4325	0.6984	0.075	-0.6234
Chr1B	55375279	snp	67	91	0.5093	0.5076	0.6119	0.0549	-0.557
Chr1B	55390941	snp	79	70	0.4627	0.4579	0.7089	0.2	-0.5089
Chr1B	55520338	snp	50	80	0.4925	0.465	0.6	0.0625	-0.5375
Chr1B	55538930	snp	75	82	0.5249	0.4829	0.76	0.122	-0.638
Chr1B	55610321	snp	104	105	0.4928	0.4639	0.7019	0.1238	-0.5781
Chr1B	55614884	snp	50	97	0.4616	0.4204	0.58	0.0722	-0.5078
Chr1B	55628370	snp	87	95	0.4351	0.4007	0.7586	0.2211	-0.5376
Chr1B	55629165	snp	83	88	0.4461	0.4295	0.6627	0.1477	-0.5149
Chr1B	55635015	snp	48	66	0.4659	0.447	0.6458	0.0455	-0.6004
Chr1B	55637352	snp	48	41	0.5407	0.5234	0.8125	0.1951	-0.6174
Chr1B	55637388	snp	52	63	0.4969	0.4576	0.7692	0.0952	-0.674
Chr1B	55641070	snp	78	94	0.5074	0.4607	0.6795	0.1489	-0.5306
Chr1B	55644371	snp	99	105	0.4367	0.4291	0.6566	0.181	-0.4756
Chr1B	55644427	snp	106	103	0.4654	0.4093	0.6792	0.1942	-0.4851
Chr1B	55644470	indel	117	101	0.452	0.4322	0.7778	0.2673	-0.5105
Chr1B	55656231	snp	48	55	0.5008	0.472	0.6667	0.1636	-0.503
Chr1B	55658289	snp	82	101	0.4476	0.411	0.7317	0.1485	-0.5832
Chr1B	55667209	snp	85	96	0.4368	0.4223	0.7059	0.1458	-0.56
Chr1B	55687516	snp	76	87	0.4463	0.4446	0.6974	0.092	-0.6054
Chr1B	55692769	indel	69	92	0.4565	0.442	0.6812	0.1739	-0.5072
Chr1B	55694271	snp	67	93	0.4327	0.4213	0.6716	0.1075	-0.5641
Chr1B	55699554	indel	83	110	0.4984	0.432	0.6506	0.1091	-0.5415
Chr1B	55700651	snp	89	105	0.4109	0.3936	0.6966	0.2095	-0.4871
Chr1B	55708380	snp	81	63	0.5115	0.5044	0.7654	0.1905	-0.575
Chr1B	55716221	snp	46	67	0.4705	0.4474	0.5652	0.0896	-0.4757
Chr1B	55726437	indel	154	109	0.454	0.4066	0.7922	0.3119	-0.4803
Chr1B	55726493	snp	84	81	0.4713	0.4312	0.7381	0.1728	-0.5653
Chr1B	55764877	snp	52	72	0.5459	0.5278	0.6538	0.0417	-0.6122
Chr1B	55779958	snp	62	77	0.5015	0.4235	0.6452	0.1169	-0.5283
Chr1B	55797637	snp	69	74	0.4514	0.4448	0.7246	0.1216	-0.603
Chr1B	55797945	snp	74	69	0.4514	0.4448	0.7297	0.2174	-0.5123
Chr1B	55803299	snp	50	48	0.55	0.4733	0.7	0.0417	-0.6583
Chr1B	55815283	snp	108	131	0.4081	0.4021	0.7778	0.1603	-0.6175
Chr1B	55815941	snp	74	105	0.432	0.421	0.7027	0.1524	-0.5503
Chr1B	55821500	snp	87	80	0.4641	0.4282	0.7816	0.175	-0.6066
Chr1B	55822373	snp	81	91	0.4811	0.4358	0.6049	0.1099	-0.495
Chr1B	55831556	snp	104	110	0.3864	0.3565	0.7212	0.1818	-0.5393
Chr1B	55832168	snp	67	71	0.4488	0.433	0.7313	0.1408	-0.5905
Chr1B	55835217	snp	84	90	0.4611	0.4556	0.6786	0.1667	-0.5119
Chr1B	55839718	snp	61	76	0.4517	0.445	0.6885	0.1842	-0.5043
Chr1B	55839846	snp	118	116	0.4018	0.4018	0.7966	0.1638	-0.6328
Chr1B	55850630	indel	77	89	0.4871	0.4169	0.6494	0.0787	-0.5707
Chr1B	55850738	snp	54	62	0.4988	0.4785	0.7037	0.1935	-0.5102
Chr1B	55852074	snp	77	92	0.451	0.4277	0.7273	0.1304	-0.5968
Chr1B	55865393	snp	68	85	0.4382	0.4176	0.7206	0.1176	-0.6029
Chr1B	55865542	snp	84	82	0.5662	0.4338	0.7976	0.1707	-0.6269
Chr1B	55865571	indel	83	81	0.4404	0.4166	0.7349	0.1605	-0.5744
Chr1B	55871223	snp	64	97	0.4547	0.4504	0.6406	0.1443	-0.4963
Chr1B	55907488	indel	52	49	0.4788	0.4608	0.6731	0.1633	-0.5098
Chr1B	55908573	snp	65	96	0.4627	0.425	0.7231	0.0938	-0.6293
Chr1B	55924888	snp	62	105	0.4343	0.4181	0.6452	0.1238	-0.5214
Chr1B	55928094	snp	89	125	0.4214	0.3926	0.618	0.128	-0.49
Chr1B	55932988	snp	69	78	0.4872	0.4331	0.7246	0.1154	-0.6093
Chr1B	55943090	snp	45	74	0.5393	0.5162	0.7111	0.1216	-0.5895
Chr1B	55943119	indel	55	73	0.5352	0.4944	0.8364	0.2877	-0.5487
Chr1B	55943280	snp	61	82	0.4656	0.4614	0.7213	0.0854	-0.6359
Chr1B	55977372	snp	75	74	0.4366	0.4359	0.7067	0.1216	-0.585
Chr1B	55980500	snp	83	71	0.4492	0.4149	0.6988	0.1127	-0.5861
Chr1B	55983048	snp	105	84	0.4762	0.4381	0.7333	0.119	-0.6143
Chr1B	56004775	snp	76	112	0.4107	0.4032	0.6053	0.0893	-0.516
Chr1B	56009928	snp	77	124	0.4056	0.4011	0.4935	0.0565	-0.4371
Chr1B	56010236	snp	61	139	0.4407	0.4168	0.4918	0.036	-0.4558
Chr1B	56023079	snp	107	185	0.44	0.4007	0.5514	0.0757	-0.4757
Chr1B	56025856	snp	88	139	0.4395	0.4111	0.5682	0.0647	-0.5034
Chr1B	56026239	snp	104	166	0.4694	0.3947	0.5673	0.0904	-0.4769
Chr1B	56028404	snp	79	119	0.432	0.4317	0.6329	0.1513	-0.4817
Chr1B	56028821	snp	93	133	0.41	0.4078	0.6022	0.0451	-0.557
Chr1B	56030384	snp	52	120	0.4282	0.4256	0.4808	0.025	-0.4558
Chr1B	56030888	snp	57	109	0.4692	0.4149	0.6491	0.1193	-0.5299
Chr1B	56037411	snp	119	117	0.4228	0.4076	0.6555	0.1111	-0.5444
Chr1B	56038030	snp	132	187	0.3899	0.3685	0.5076	0.0749	-0.4327
Chr1B	56038701	indel	106	167	0.4364	0.4348	0.5094	0.0599	-0.4496
Chr1B	56040139	snp	101	180	0.4877	0.4428	0.5347	0.0278	-0.5069
Chr1B	56040150	snp	110	185	0.416	0.3912	0.5636	0.0216	-0.542
Chr1B	56040872	snp	113	164	0.4522	0.3989	0.6903	0.0793	-0.611
Chr1B	56042702	snp	156	208	0.3926	0.391	0.5769	0.0962	-0.4808
Chr1B	56044315	snp	73	142	0.4491	0.4318	0.4932	0.0423	-0.4509
Chr1B	56047273	snp	75	100	0.51	0.5	0.6667	0.15	-0.5167
Chr1B	56051479	snp	81	147	0.4172	0.4069	0.5926	0.0952	-0.4974
Chr1B	56051895	snp	78	139	0.4768	0.4349	0.5897	0.0863	-0.5034
Chr1B	56052083	snp	90	151	0.4708	0.3954	0.5444	0.0596	-0.4848
Chr1B	56070883	snp	85	123	0.4023	0.3942	0.5176	0.0732	-0.4445
Chr1B	56070957	snp	88	120	0.4614	0.4439	0.6705	0.1083	-0.5621
Chr1B	56071760	snp	73	77	0.4561	0.4505	0.8356	0.1299	-0.7057
Chr1B	56075589	snp	86	156	0.4529	0.4116	0.6163	0.0641	-0.5522
Chr1B	56075608	snp	94	158	0.4199	0.4135	0.6383	0.0759	-0.5623
Chr1B	56076608	snp	106	160	0.4172	0.3949	0.5472	0.0938	-0.4534
Chr1B	56076656	snp	94	127	0.4506	0.4395	0.6489	0.126	-0.523
Chr1B	56077088	snp	85	114	0.5165	0.4573	0.6	0.0789	-0.5211
Chr1B	56078582	snp	100	133	0.3992	0.3868	0.66	0.1053	-0.5547
Chr1B	56078886	snp	74	115	0.4137	0.3985	0.6081	0.087	-0.5212
Chr1B	56078968	snp	61	100	0.4705	0.4421	0.6557	0.14	-0.5157
Chr1B	56079947	snp	92	122	0.4603	0.4248	0.6087	0.0984	-0.5103
Chr1B	56085589	snp	89	147	0.426	0.4076	0.5506	0.068	-0.4825
Chr1B	56085738	snp	107	174	0.4136	0.3977	0.5514	0.1092	-0.4422
Chr1B	56088763	snp	81	148	0.4681	0.3938	0.6914	0.1081	-0.5832
Chr1B	56089586	snp	116	180	0.383	0.3816	0.5948	0.0722	-0.5226
Chr1B	56094440	indel	92	96	0.4361	0.4158	0.7283	0.125	-0.6033
Chr1B	56095121	snp	83	113	0.4591	0.4181	0.6145	0.0973	-0.5171
Chr1B	56101186	snp	104	143	0.4231	0.41	0.5673	0.1119	-0.4554
Chr1B	56103934	snp	88	114	0.4234	0.4228	0.5341	0.0965	-0.4376
Chr1B	56104544	snp	105	92	0.4358	0.4019	0.8476	0.3152	-0.5324
Chr1B	56105781	snp	142	164	0.3862	0.3764	0.6761	0.1646	-0.5114
Chr1B	56105812	snp	124	145	0.474	0.4165	0.6774	0.1448	-0.5326
Chr1B	56106297	snp	154	142	0.4311	0.4109	0.7208	0.2254	-0.4954
Chr1B	56109766	snp	197	186	0.4233	0.4188	0.6954	0.172	-0.5234
Chr1B	56121306	snp	150	118	0.4634	0.4088	0.6467	0.1441	-0.5026
Chr1B	56142821	snp	75	66	0.4855	0.4248	0.7733	0.2273	-0.5461
Chr1B	56145973	snp	66	99	0.4596	0.4444	0.5758	0.1111	-0.4646
Chr1B	56164140	snp	64	101	0.429	0.4175	0.7031	0.1584	-0.5447
Chr1B	56170409	snp	74	88	0.4619	0.4484	0.7973	0.1932	-0.6041
Chr1B	56250587	snp	91	106	0.461	0.4565	0.6923	0.1981	-0.4942
Chr1B	56268096	snp	56	53	0.5394	0.4818	0.7679	0.1698	-0.598
Chr1B	56272678	snp	87	77	0.4789	0.4759	0.6897	0.1818	-0.5078
Chr1B	56304927	snp	60	67	0.4761	0.4682	0.7667	0.0746	-0.692
Chr1B	56308590	indel	111	125	0.4428	0.3987	0.7838	0.288	-0.4958
Chr1B	56310204	snp	98	108	0.4265	0.4087	0.7449	0.1296	-0.6153
Chr1B	56315183	snp	68	76	0.5015	0.4752	0.7353	0.1579	-0.5774
[truncated: 2,869 more rows]

## Sheet: Supplementary Data 3
Supplementary Data 3. Pairwise-comparisons based on the Tukey-Kramer post-hoc test between different groups in three F2 populations.
term	group1	group2	estimate	conf.low	conf.high	p.adj	p.adj.signif
genotype	A	H	1.24677	1.11185	1.38169	3.83e-13	****
genotype	A	B	2.13741	1.98469	2.29013	3.83e-13	****
genotype	H	B	0.890634	0.761269	1.02	3.83e-13	****
population	KSY	PSY	-0.091395	-0.225044	0.0422545	0.243	ns
population	KSY	LSY	0.414017	0.282365	0.545668	5e-12	****
population	PSY	LSY	0.505412	0.374492	0.636332	4.11e-13	****
genotype:population	A:KSY	A:PSY	0.118083	-0.283416	0.519582	0.992	ns
genotype:population	A:KSY	A:LSY	0.786085	0.36969	1.20248	3.73e-07	****
genotype:population	A:PSY	A:LSY	0.668002	0.336861	0.999143	4.02e-08	****
genotype:population	H:KSY	H:PSY	0.0950386	-0.146986	0.337063	0.95	ns
genotype:population	H:KSY	H:LSY	0.811211	0.561976	1.06045	4.67e-13	****
genotype:population	H:PSY	H:LSY	0.716172	0.462281	0.970064	4.72e-13	****
genotype:population	B:KSY	B:PSY	-0.564221	-0.945703	-0.182738	0.000198	***
genotype:population	B:KSY	B:LSY	-0.42048	-0.734256	-0.106705	0.00123	**
genotype:population	B:PSY	B:LSY	0.143741	-0.224611	0.512093	0.952	ns
genotype:population	A:KSY	H:KSY	1.3054	0.930454	1.68034	4.41e-13	****
genotype:population	A:KSY	B:KSY	2.77322	2.36504	3.18141	3.83e-13	****
genotype:population	H:KSY	B:KSY	1.46783	1.181	1.75465	3.83e-13	****
genotype:population	A:PSY	H:PSY	1.28235	1.00094	1.56377	3.83e-13	****
genotype:population	A:PSY	B:PSY	2.09092	1.7166	2.46524	3.83e-13	****
genotype:population	H:PSY	B:PSY	0.808567	0.459513	1.15762	1.58e-10	****
genotype:population	A:LSY	H:LSY	1.33052	1.02243	1.63862	3.83e-13	****
genotype:population	A:LSY	B:LSY	1.56666	1.24228	1.89104	3.83e-13	****
genotype:population	H:LSY	B:LSY	0.236135	-0.0436972	0.515967	0.176	ns
genotype:population	A:KSY	H:PSY	1.40044	1.02238	1.77849	3.99e-13	****
genotype:population	A:KSY	H:LSY	2.11661	1.7339	2.49932	3.83e-13	****
genotype:population	A:PSY	H:LSY	1.99853	1.71089	2.28617	3.83e-13	****
genotype:population	H:KSY	A:PSY	-1.18731	-1.46454	-0.910093	3.83e-13	****
genotype:population	H:KSY	A:LSY	-0.519313	-0.817701	-0.220924	4.13e-06	****
genotype:population	H:PSY	A:LSY	-0.614351	-0.91664	-0.312062	3.08e-08	****
genotype:population	H:KSY	B:PSY	0.903605	0.557924	1.24929	8.68e-13	****
genotype:population	H:KSY	B:LSY	1.04735	0.778234	1.31646	3.85e-13	****
genotype:population	H:PSY	B:LSY	0.952307	0.678877	1.22574	4.41e-13	****
genotype:population	B:KSY	H:PSY	-1.37279	-1.66367	-1.08191	3.83e-13	****
genotype:population	B:KSY	H:LSY	-0.656615	-0.953519	-0.359712	1.17e-09	****
genotype:population	B:PSY	H:LSY	-0.0923943	-0.446485	0.261696	0.996	ns
genotype:population	A:KSY	B:PSY	2.209	1.75751	2.66049	3.83e-13	****
genotype:population	A:KSY	B:LSY	2.35274	1.9568	2.74869	3.83e-13	****
genotype:population	A:PSY	B:LSY	2.23466	1.92964	2.53969	3.83e-13	****
genotype:population	B:KSY	A:PSY	-2.65514	-2.9759	-2.33438	3.83e-13	****
genotype:population	B:KSY	A:LSY	-1.98714	-2.32636	-1.64792	3.83e-13	****
genotype:population	B:PSY	A:LSY	-1.42292	-1.81317	-1.03266	4.06e-13	****

## Sheet: Supplementary Data 4
Supplementary Data 4. Pairwise-comparisons based on the Tukey-Kramer post-hoc test between groups with different spore concentrations in KSY_R1 F2 population.
term	group1	group2	estimate	conf.low	conf.high	p.adj	p.adj.signif
genotype	A	H	1.25218	1.14138	1.36299	0	****
genotype	A	B	2.31175	2.18485	2.43864	0	****
genotype	H	B	1.05956	0.952976	1.16615	0	****
concentration	Low	Medium	0.0186655	-0.0901099	0.127441	0.914	ns
concentration	Low	High	0.00491927	-0.101907	0.111746	0.994	ns
concentration	Medium	High	-0.0137463	-0.122218	0.0947255	0.952	ns
genotype:concentration	A:Low	A:Medium	0.0197891	-0.295434	0.335012	1	ns
genotype:concentration	A:Low	A:High	-0.0146919	-0.326916	0.297532	1	ns
genotype:concentration	A:Medium	A:High	-0.034481	-0.31895	0.249988	1	ns
genotype:concentration	H:Low	H:Medium	0.0244087	-0.170064	0.218881	1	ns
genotype:concentration	H:Low	H:High	0.014685	-0.184507	0.213877	1	ns
genotype:concentration	H:Medium	H:High	-0.00972365	-0.225235	0.205787	1	ns
genotype:concentration	B:Low	B:Medium	-2.22045e-16	-0.315223	0.315223	1	ns
genotype:concentration	B:Low	B:High	0	-0.296554	0.296554	1	ns
genotype:concentration	B:Medium	B:High	2.22045e-16	-0.267177	0.267177	1	ns
genotype:concentration	A:Low	H:Low	1.24247	0.971385	1.51356	0	****
genotype:concentration	A:Low	B:Low	2.31334	1.97286	2.65382	0	****
genotype:concentration	H:Low	B:Low	1.07086	0.799775	1.34195	0	****
genotype:concentration	A:Medium	H:Medium	1.24709	0.994713	1.49947	0	****
genotype:concentration	A:Medium	B:Medium	2.29355	2.00579	2.58131	0	****
genotype:concentration	H:Medium	B:Medium	1.04646	0.794075	1.29884	0	****
genotype:concentration	A:High	H:High	1.27185	1.01952	1.52418	0	****
genotype:concentration	A:High	B:High	2.32803	2.0644	2.59166	0	****
genotype:concentration	H:High	B:High	1.05618	0.823515	1.28884	0	****
genotype:concentration	A:Low	H:Medium	1.26688	0.983586	1.55018	0	****
genotype:concentration	A:Low	H:High	1.25716	0.970603	1.54372	0	****
genotype:concentration	A:Medium	H:High	1.23737	0.981336	1.4934	0	****
genotype:concentration	H:Low	A:High	-1.25717	-1.49179	-1.02255	0	****
genotype:concentration	H:Low	A:Medium	-1.22269	-1.46128	-0.984089	0	****
genotype:concentration	H:Medium	A:High	-1.28157	-1.5302	-1.03295	0	****
genotype:concentration	H:Low	B:Medium	1.07086	0.832268	1.30946	0	****
genotype:concentration	H:Low	B:High	1.07086	0.857541	1.28419	0	****
genotype:concentration	H:Medium	B:High	1.04646	0.817819	1.27509	0	****
genotype:concentration	B:Low	H:Medium	-1.04646	-1.32975	-0.763159	1.49e-14	****
genotype:concentration	B:Low	H:High	-1.05618	-1.34274	-0.769623	1.67e-14	****
genotype:concentration	B:Medium	H:High	-1.05618	-1.31221	-0.800144	0	****
genotype:concentration	A:Low	B:Medium	2.31334	1.99812	2.62856	0	****
genotype:concentration	A:Low	B:High	2.31334	2.01678	2.60989	0	****
genotype:concentration	A:Medium	B:High	2.29355	2.02637	2.56073	0	****
genotype:concentration	B:Low	A:Medium	-2.29355	-2.60877	-1.97833	0	****
genotype:concentration	B:Low	A:High	-2.32803	-2.64025	-2.01581	0	****
genotype:concentration	B:Medium	A:High	-2.32803	-2.6125	-2.04356	0	****
